# Supplementary material for: Crystal structure of bromido­nitro­syl­bis(tri­phenyl­phosphane-κP)nickel(II)
Source: Acta Crystallogr E Crystallogr Commun. 2015 Mar 18;71(Pt 4):m87–8. doi: 10.1107/S2056989015004703 (PMC4438846; doi:10.1107/S2056989015004703)
Supplement: Supplementary file 1 [file e-71-00m87-sup1.cif]

##############################################################################
#                                                                            #
# This CIF contains the data in a paper accepted for publication in          #
# Acta Crystallographica Section E. It conforms to the requirements of       #
# Notes for Authors for Acta Crystallographica Section E, and has been       #
# peer reviewed under the auspices of the IUCr Commission on Journals.       #
#                                                                            #
# Full details of the Crystallographic Information File format               #
# are given in the paper "The Crystallographic Information File (CIF):       #
# a New Standard Archive File for Crystallography" by S. R. Hall, F. H.      #
# Allen and I. D. Brown [Acta Cryst. (1991), A47, 655-685].                  #
#                                                                            #
# The current version of the core CIF dictionary is obtainable from          #
# ftp://ftp.iucr.org/pub/cif_core.dic.                                       #
#                                                                            #
# Software is freely available for graphical display of the structure(s)     #
# in this CIF. For information consult the CIF software page                 #
# http://www.iucr.org/resources/cif/software.                                #
#                                                                            #
# This file may be used for bona fide research purposes within the           #
# scientific community so long as proper attribution is given to the journal # 
# article from which it was obtained.                                        #
#                                                                            #
##############################################################################
data_I
_database_code_depnum_ccdc_archive 'CCDC 1052684'
_audit_creation_method     SHELXL97
_chemical_name_systematic
;
Bromidonitrosylbis(triphenylphosphane-\k<i>P</i>)nickel(II)
;
_chemical_name_common     ?
_chemical_formula_moiety     'C36 H30 Br N Ni O P2'
_chemical_formula_sum     'C36 H30 Br N Ni O P2'
_chemical_formula_iupac     '[Ni Br (N O) (C18 H15 P)2]'
_chemical_formula_weight     693.17
_chemical_melting_point     ?
_symmetry_cell_setting     triclinic
_symmetry_space_group_name_H-M     'P -1'
_symmetry_space_group_name_Hall     '-P 1'
loop_
    _symmetry_equiv_pos_as_xyz
    'x, y, z'
    '-x, -y, -z'
_cell_length_a     9.5585(6)
_cell_length_b     14.7675(7)
_cell_length_c     22.6079(12)
_cell_angle_alpha     79.708(4)
_cell_angle_beta     85.771(4)
_cell_angle_gamma     89.944(4)
_cell_volume     3131.1(3)
_cell_formula_units_Z     4
_cell_measurement_reflns_used     10711
_cell_measurement_theta_min     2.1610
_cell_measurement_theta_max     27.4400
_cell_measurement_temperature     100(2)
_exptl_crystal_description     plate
_exptl_crystal_colour     black
_exptl_crystal_size_max     0.2
_exptl_crystal_size_mid     0.1
_exptl_crystal_size_min     0.04
_exptl_crystal_density_diffrn     1.470
_exptl_crystal_density_meas     ?
_exptl_crystal_density_method     ?
_exptl_crystal_F_000     1416
_exptl_absorpt_coefficient_mu     2.028
_exptl_absorpt_correction_type     multi-scan
_exptl_absorpt_process_details
;
(CrysAlis PRO; Agilent, 2014)
;
_exptl_absorpt_correction_T_min     0.82
_exptl_absorpt_correction_T_max     0.92
_exptl_special_details
;
;
_diffrn_ambient_temperature     100(2)
_diffrn_radiation_type     'Mo K\a'
_diffrn_radiation_wavelength     0.71073
_diffrn_radiation_monochromator     graphite
_diffrn_measurement_device_type     'Rigaku HG Saturn724+ (2x2 bin mode)'
_diffrn_measurement_device     'abstract diffractometer'
_diffrn_measurement_method     '\w scans'
_diffrn_reflns_number     29886
_diffrn_reflns_av_R_equivalents     0.1307
_diffrn_reflns_av_sigmaI/netI     0.0486
_diffrn_reflns_theta_min     2.1006
_diffrn_reflns_theta_max     27.5443
_diffrn_reflns_theta_full     26.000
_diffrn_measured_fraction_theta_max     0.992
_diffrn_measured_fraction_theta_full     1.000
_diffrn_reflns_limit_h_min     -12
_diffrn_reflns_limit_h_max     11
_diffrn_reflns_limit_k_min     -19
_diffrn_reflns_limit_k_max     17
_diffrn_reflns_limit_l_min     -29
_diffrn_reflns_limit_l_max     29
_refine_special_details
;
;
_reflns_number_total     17527
_reflns_number_gt     14543
_reflns_threshold_expression     I>2\s(I)
_refine_ls_structure_factor_coef     Fsqd
_refine_ls_matrix_type     full
_refine_ls_R_factor_all     0.0666
_refine_ls_R_factor_gt     0.0500
_refine_ls_wR_factor_gt     0.1176
_refine_ls_wR_factor_ref     0.1253
_refine_ls_goodness_of_fit_ref     1.043
_refine_ls_restrained_S_all     1.043
_refine_ls_number_reflns     17491
_refine_ls_number_parameters     758
_refine_ls_number_restraints     0
_refine_ls_hydrogen_treatment     constr
_refine_ls_weighting_scheme     calc
_refine_ls_weighting_details
             'w=1/[\s^2^(Fo^2^)+(0.0535P)^2^+12.5894P] where P=(Fo^2^+2Fc^2^)/3'
_atom_sites_solution_hydrogens     geom
_atom_sites_solution_primary     ?
_atom_sites_solution_secondary     ?
_refine_ls_shift/su_max     0.001
_refine_ls_shift/su_mean     0.000
_refine_diff_density_max     0.765
_refine_diff_density_min     -0.610
_refine_ls_extinction_method     none
_refine_ls_extinction_coef     .
loop_
    _atom_type_symbol
    _atom_type_description
    _atom_type_scat_dispersion_real
    _atom_type_scat_dispersion_imag
    _atom_type_scat_source
    C C 0.0033 0.0016 'International Tables Vol C Tables 4.2.6.8 and 6.1.1.4'
    H H 0.0000 0.0000 'International Tables Vol C Tables 4.2.6.8 and 6.1.1.4'
    Br Br -0.2901 2.4595 'International Tables Vol C Tables 4.2.6.8 and 6.1.1.4'
    N N 0.0061 0.0033 'International Tables Vol C Tables 4.2.6.8 and 6.1.1.4'
    Ni Ni 0.3393 1.1124 'International Tables Vol C Tables 4.2.6.8 and 6.1.1.4'
    O O 0.0106 0.0060 'International Tables Vol C Tables 4.2.6.8 and 6.1.1.4'
    P P 0.1023 0.0942 'International Tables Vol C Tables 4.2.6.8 and 6.1.1.4'
_computing_data_collection
;
CrysAlis PRO (Agilent, 2014)
;
_computing_cell_refinement
;
CrysAlis PRO (Agilent, 2014)
;
_computing_data_reduction
;
CrysAlis PRO (Agilent, 2014)
;
_computing_structure_solution
;
SHELXS2014 (Sheldrick, 2008)
;
_computing_structure_refinement
;
SHELXL2014 (Sheldrick, 2015)
;
_computing_molecular_graphics
;
ORTEP-3 for Windows (Farrugia, 2012)
;
_computing_publication_material
;
PLATON (Spek, 2009)
;
loop_
    _atom_site_type_symbol
    _atom_site_label
    _atom_site_fract_x
    _atom_site_fract_y
    _atom_site_fract_z
    _atom_site_U_iso_or_equiv
    _atom_site_adp_type
    _atom_site_calc_flag
    _atom_site_occupancy
    _atom_site_disorder_assembly
    _atom_site_disorder_group
    C C1 0.6368(6) 0.2689(4) 0.4096(3) 0.0126(12) Uani d 1 . .
    C C2 0.5367(6) 0.2010(4) 0.4103(3) 0.0170(13) Uani d 1 . .
    H H2 0.4851 0.2009 0.3760 0.020 Uiso calc 1 . .
    C C3 0.5112(7) 0.1331(4) 0.4609(3) 0.0211(14) Uani d 1 . .
    H H3 0.4426 0.0866 0.4606 0.025 Uiso calc 1 . .
    C C4 0.5834(7) 0.1320(4) 0.5111(3) 0.0214(14) Uani d 1 . .
    H H4 0.5643 0.0858 0.5458 0.026 Uiso calc 1 . .
    C C5 0.6856(7) 0.1998(4) 0.5106(3) 0.0182(13) Uani d 1 . .
    H H5 0.7381 0.1988 0.5448 0.022 Uiso calc 1 . .
    C C6 0.7111(6) 0.2688(4) 0.4603(3) 0.0165(13) Uani d 1 . .
    H H6 0.7789 0.3156 0.4606 0.020 Uiso calc 1 . .
    C C7 0.8425(6) 0.3987(4) 0.3433(3) 0.0151(13) Uani d 1 . .
    C C8 0.9474(6) 0.3335(4) 0.3461(3) 0.0142(12) Uani d 1 . .
    H H8 0.9233 0.2699 0.3549 0.017 Uiso calc 1 . .
    C C9 1.0872(6) 0.3605(4) 0.3363(3) 0.0164(13) Uani d 1 . .
    H H9 1.1584 0.3154 0.3383 0.020 Uiso calc 1 . .
    C C10 1.1232(6) 0.4530(4) 0.3234(3) 0.0189(14) Uani d 1 . .
    H H10 1.2189 0.4715 0.3158 0.023 Uiso calc 1 . .
    C C11 1.0188(7) 0.5186(4) 0.3217(3) 0.0218(15) Uani d 1 . .
    H H11 1.0436 0.5821 0.3138 0.026 Uiso calc 1 . .
    C C12 0.8791(7) 0.4924(4) 0.3314(3) 0.0170(13) Uani d 1 . .
    H H12 0.8082 0.5376 0.3300 0.020 Uiso calc 1 . .
    C C13 0.5496(6) 0.4520(4) 0.3611(3) 0.0123(12) Uani d 1 . .
    C C14 0.4866(7) 0.4509(4) 0.4183(3) 0.0201(14) Uani d 1 . .
    H H14 0.5010 0.4007 0.4498 0.024 Uiso calc 1 . .
    C C15 0.4018(6) 0.5239(4) 0.4295(3) 0.0214(14) Uani d 1 . .
    H H15 0.3575 0.5231 0.4686 0.026 Uiso calc 1 . .
    C C16 0.3821(7) 0.5969(4) 0.3842(3) 0.0209(14) Uani d 1 . .
    H H16 0.3252 0.6466 0.3924 0.025 Uiso calc 1 . .
    C C17 0.4437(6) 0.5991(4) 0.3269(3) 0.0178(13) Uani d 1 . .
    H H17 0.4288 0.6496 0.2956 0.021 Uiso calc 1 . .
    C C18 0.5283(7) 0.5260(4) 0.3153(3) 0.0148(13) Uani d 1 . .
    H H18 0.5715 0.5269 0.2760 0.018 Uiso calc 1 . .
    C C19 0.5986(6) 0.5075(4) 0.1554(3) 0.0140(12) Uani d 1 . .
    C C20 0.4564(6) 0.5150(4) 0.1688(3) 0.0202(13) Uani d 1 . .
    H H20 0.4010 0.4608 0.1821 0.024 Uiso calc 1 . .
    C C21 0.3928(7) 0.5998(4) 0.1632(3) 0.0246(14) Uani d 1 . .
    H H21 0.2944 0.6041 0.1715 0.030 Uiso calc 1 . .
    C C22 0.4749(7) 0.6788(4) 0.1453(3) 0.0233(14) Uani d 1 . .
    H H22 0.4330 0.7377 0.1423 0.028 Uiso calc 1 . .
    C C23 0.6150(7) 0.6722(4) 0.1322(3) 0.0217(13) Uani d 1 . .
    H H23 0.6701 0.7267 0.1199 0.026 Uiso calc 1 . .
    C C24 0.6789(6) 0.5872(3) 0.1366(3) 0.0140(11) Uani d 1 . .
    H H24 0.7769 0.5835 0.1267 0.017 Uiso calc 1 . .
    C C25 0.8566(6) 0.4091(4) 0.1397(3) 0.0144(12) Uani d 1 . .
    C C26 0.9058(6) 0.4145(4) 0.0801(3) 0.0167(12) Uani d 1 . .
    H H26 0.8408 0.4124 0.0506 0.020 Uiso calc 1 . .
    C C27 1.0477(6) 0.4230(4) 0.0626(3) 0.0170(12) Uani d 1 . .
    H H27 1.0795 0.4260 0.0215 0.020 Uiso calc 1 . .
    C C28 1.1434(6) 0.4271(4) 0.1056(3) 0.0218(13) Uani d 1 . .
    H H28 1.2410 0.4325 0.0940 0.026 Uiso calc 1 . .
    C C29 1.0952(6) 0.4232(4) 0.1657(3) 0.0199(13) Uani d 1 . .
    H H29 1.1599 0.4273 0.1951 0.024 Uiso calc 1 . .
    C C30 0.9531(7) 0.4133(4) 0.1826(3) 0.0203(14) Uani d 1 . .
    H H30 0.9210 0.4093 0.2238 0.024 Uiso calc 1 . .
    C C31 0.5948(6) 0.3398(4) 0.1085(3) 0.0135(11) Uani d 1 . .
    C C32 0.5816(6) 0.2438(4) 0.1186(3) 0.0162(12) Uani d 1 . .
    H H32 0.6138 0.2078 0.1540 0.019 Uiso calc 1 . .
    C C33 0.5207(6) 0.2017(4) 0.0762(3) 0.0201(13) Uani d 1 . .
    H H33 0.5117 0.1365 0.0827 0.024 Uiso calc 1 . .
    C C34 0.4735(6) 0.2541(4) 0.0249(3) 0.0227(13) Uani d 1 . .
    H H34 0.4313 0.2252 -0.0037 0.027 Uiso calc 1 . .
    C C35 0.4878(7) 0.3488(4) 0.0153(3) 0.0276(15) Uani d 1 . .
    H H35 0.4565 0.3850 -0.0202 0.033 Uiso calc 1 . .
    C C36 0.5474(7) 0.3911(4) 0.0574(3) 0.0217(13) Uani d 1 . .
    H H36 0.5557 0.4563 0.0508 0.026 Uiso calc 1 . .
    C C37 0.8919(6) 0.7704(4) 0.4118(3) 0.0147(12) Uani d 1 . .
    C C38 0.9933(7) 0.7021(4) 0.4114(3) 0.0169(13) Uani d 1 . .
    H H38 1.0563 0.7026 0.3768 0.020 Uiso calc 1 . .
    C C39 1.0014(7) 0.6332(4) 0.4620(3) 0.0217(14) Uani d 1 . .
    H H39 1.0704 0.5868 0.4622 0.026 Uiso calc 1 . .
    C C40 0.9087(7) 0.6330(4) 0.5117(3) 0.0197(14) Uani d 1 . .
    H H40 0.9133 0.5857 0.5460 0.024 Uiso calc 1 . .
    C C41 0.8091(7) 0.7010(4) 0.5121(3) 0.0232(15) Uani d 1 . .
    H H41 0.7464 0.7007 0.5468 0.028 Uiso calc 1 . .
    C C42 0.8011(6) 0.7692(4) 0.4622(3) 0.0178(13) Uani d 1 . .
    H H42 0.7324 0.8157 0.4625 0.021 Uiso calc 1 . .
    C C43 0.7131(6) 0.9001(4) 0.3442(3) 0.0106(11) Uani d 1 . .
    C C44 0.6065(7) 0.8334(4) 0.3476(3) 0.0163(13) Uani d 1 . .
    H H44 0.6275 0.7698 0.3573 0.020 Uiso calc 1 . .
    C C45 0.4721(6) 0.8606(4) 0.3369(3) 0.0158(13) Uani d 1 . .
    H H45 0.4002 0.8153 0.3395 0.019 Uiso calc 1 . .
    C C46 0.4393(7) 0.9533(4) 0.3223(3) 0.0200(14) Uani d 1 . .
    H H46 0.3461 0.9711 0.3141 0.024 Uiso calc 1 . .
    C C47 0.5421(6) 1.0187(4) 0.3198(3) 0.0206(14) Uani d 1 . .
    H H47 0.5200 1.0821 0.3103 0.025 Uiso calc 1 . .
    C C48 0.6786(7) 0.9925(4) 0.3311(3) 0.0155(13) Uani d 1 . .
    H H48 0.7490 1.0383 0.3299 0.019 Uiso calc 1 . .
    C C49 0.9967(6) 0.9528(4) 0.3630(3) 0.0140(12) Uani d 1 . .
    C C50 1.0347(7) 1.0279(4) 0.3177(3) 0.0171(13) Uani d 1 . .
    H H50 1.0064 1.0292 0.2781 0.021 Uiso calc 1 . .
    C C51 1.1122(6) 1.0997(4) 0.3295(3) 0.0188(13) Uani d 1 . .
    H H51 1.1342 1.1514 0.2986 0.023 Uiso calc 1 . .
    C C52 1.1586(6) 1.0971(4) 0.3865(3) 0.0184(13) Uani d 1 . .
    H H52 1.2144 1.1460 0.3946 0.022 Uiso calc 1 . .
    C C53 1.1226(7) 1.0224(4) 0.4316(3) 0.0218(14) Uani d 1 . .
    H H53 1.1527 1.0209 0.4709 0.026 Uiso calc 1 . .
    C C54 1.0439(6) 0.9501(4) 0.4201(3) 0.0158(13) Uani d 1 . .
    H H54 1.0218 0.8986 0.4511 0.019 Uiso calc 1 . .
    C C55 0.7747(5) 0.9123(4) 0.1395(3) 0.0119(11) Uani d 1 . .
    C C56 0.6601(6) 0.9147(4) 0.1809(3) 0.0147(12) Uani d 1 . .
    H H56 0.6735 0.9084 0.2226 0.018 Uiso calc 1 . .
    C C57 0.5278(7) 0.9263(4) 0.1613(3) 0.0254(15) Uani d 1 . .
    H H57 0.4499 0.9276 0.1898 0.031 Uiso calc 1 . .
    C C58 0.5064(6) 0.9362(4) 0.1014(3) 0.0208(13) Uani d 1 . .
    H H58 0.4141 0.9444 0.0885 0.025 Uiso calc 1 . .
    C C59 0.6189(6) 0.9342(4) 0.0596(3) 0.0206(13) Uani d 1 . .
    H H59 0.6040 0.9407 0.0180 0.025 Uiso calc 1 . .
    C C60 0.7534(6) 0.9228(4) 0.0784(3) 0.0148(12) Uani d 1 . .
    H H60 0.8310 0.9222 0.0497 0.018 Uiso calc 1 . .
    C C61 1.0405(6) 0.8386(4) 0.1112(3) 0.0142(11) Uani d 1 . .
    C C62 1.0293(6) 0.7432(4) 0.1160(3) 0.0185(12) Uani d 1 . .
    H H62 0.9773 0.7081 0.1498 0.022 Uiso calc 1 . .
    C C63 1.0929(7) 0.6993(4) 0.0722(3) 0.0242(14) Uani d 1 . .
    H H63 1.0822 0.6346 0.0755 0.029 Uiso calc 1 . .
    C C64 1.1720(7) 0.7492(4) 0.0238(3) 0.0253(14) Uani d 1 . .
    H H64 1.2165 0.7188 -0.0060 0.030 Uiso calc 1 . .
    C C65 1.1863(6) 0.8440(4) 0.0187(3) 0.0210(13) Uani d 1 . .
    H H65 1.2414 0.8783 -0.0145 0.025 Uiso calc 1 . .
    C C66 1.1208(6) 0.8884(4) 0.0617(3) 0.0180(12) Uani d 1 . .
    H H66 1.1302 0.9533 0.0577 0.022 Uiso calc 1 . .
    C C67 1.0306(6) 1.0063(4) 0.1571(2) 0.0109(11) Uani d 1 . .
    C C68 0.9670(7) 1.0857(4) 0.1310(3) 0.0241(14) Uani d 1 . .
    H H68 0.8750 1.0826 0.1182 0.029 Uiso calc 1 . .
    C C69 1.0363(7) 1.1706(4) 0.1233(3) 0.0318(16) Uani d 1 . .
    H H69 0.9930 1.2248 0.1041 0.038 Uiso calc 1 . .
    C C70 1.1680(7) 1.1754(4) 0.1440(3) 0.0232(14) Uani d 1 . .
    H H70 1.2152 1.2331 0.1393 0.028 Uiso calc 1 . .
    C C71 1.2305(6) 1.0970(4) 0.1711(3) 0.0212(13) Uani d 1 . .
    H H71 1.3206 1.1007 0.1857 0.025 Uiso calc 1 . .
    C C72 1.1639(6) 1.0126(4) 0.1774(3) 0.0160(12) Uani d 1 . .
    H H72 1.2090 0.9585 0.1958 0.019 Uiso calc 1 . .
    Br Br1 0.38942(6) 0.27817(4) 0.25911(3) 0.01690(14) Uani d 1 . .
    Br Br2 1.19526(6) 0.77398(4) 0.26025(3) 0.01775(14) Uani d 1 . .
    N N1 0.7649(5) 0.2230(3) 0.2556(2) 0.0154(10) Uani d 1 . .
    N N2 0.8214(5) 0.7256(3) 0.2586(2) 0.0164(11) Uani d 1 . .
    Ni Ni1 0.63731(7) 0.30337(5) 0.25759(3) 0.01108(16) Uani d 1 . .
    Ni Ni2 0.94837(7) 0.80352(5) 0.25946(3) 0.01098(16) Uani d 1 . .
    O O1 0.8806(5) 0.2047(3) 0.2489(2) 0.0320(12) Uani d 1 . .
    O O2 0.7053(5) 0.7066(3) 0.2545(2) 0.0282(11) Uani d 1 . .
    P P1 0.66202(17) 0.35864(10) 0.34305(7) 0.0110(3) Uani d 1 . .
    P P2 0.67266(15) 0.39238(10) 0.16627(7) 0.0101(3) Uani d 1 . .
    P P3 0.89261(17) 0.86003(10) 0.34469(7) 0.0110(3) Uani d 1 . .
    P P4 0.94851(15) 0.89306(10) 0.16829(7) 0.0114(3) Uani d 1 . .
loop_
    _atom_site_aniso_label
    _atom_site_aniso_U_11
    _atom_site_aniso_U_22
    _atom_site_aniso_U_33
    _atom_site_aniso_U_12
    _atom_site_aniso_U_13
    _atom_site_aniso_U_23
    C1 0.015(3) 0.013(3) 0.010(3) 0.005(2) -0.003(2) 0.000(2)
    C2 0.015(3) 0.021(3) 0.016(3) -0.002(2) 0.001(3) -0.007(3)
    C3 0.026(4) 0.019(3) 0.018(3) -0.002(3) 0.007(3) -0.004(3)
    C4 0.027(4) 0.016(3) 0.018(3) 0.004(3) 0.006(3) 0.002(3)
    C5 0.023(3) 0.023(3) 0.008(3) 0.003(3) -0.003(3) 0.000(3)
    C6 0.014(3) 0.014(3) 0.021(3) 0.002(2) -0.001(3) -0.004(3)
    C7 0.014(3) 0.020(3) 0.013(3) -0.001(2) -0.001(2) -0.006(3)
    C8 0.013(3) 0.015(3) 0.015(3) 0.001(2) 0.002(3) -0.006(2)
    C9 0.006(3) 0.025(3) 0.018(3) 0.004(2) 0.001(3) -0.006(3)
    C10 0.008(3) 0.030(3) 0.019(3) -0.010(3) 0.001(3) -0.007(3)
    C11 0.024(4) 0.017(3) 0.024(4) -0.007(3) 0.001(3) -0.003(3)
    C12 0.012(3) 0.018(3) 0.022(4) -0.003(3) 0.000(3) -0.008(3)
    C13 0.007(3) 0.015(3) 0.015(3) -0.003(2) 0.005(2) -0.006(2)
    C14 0.024(3) 0.018(3) 0.017(3) 0.000(3) -0.001(3) 0.001(3)
    C15 0.016(3) 0.026(3) 0.022(4) 0.002(3) 0.006(3) -0.006(3)
    C16 0.020(3) 0.015(3) 0.029(4) 0.002(2) -0.001(3) -0.007(3)
    C17 0.013(3) 0.016(3) 0.024(3) 0.002(2) -0.001(3) -0.002(3)
    C18 0.014(3) 0.017(3) 0.011(3) -0.002(3) 0.002(3) 0.001(2)
    C19 0.018(3) 0.013(3) 0.013(3) 0.004(2) -0.006(2) -0.003(2)
    C20 0.020(3) 0.018(3) 0.022(3) -0.003(2) -0.003(3) -0.001(2)
    C21 0.024(3) 0.027(3) 0.023(3) 0.012(3) -0.005(3) -0.003(3)
    C22 0.037(4) 0.014(3) 0.022(3) 0.012(2) -0.013(3) -0.007(2)
    C23 0.032(3) 0.011(3) 0.024(3) -0.001(2) -0.011(3) -0.003(2)
    C24 0.015(3) 0.011(3) 0.017(3) -0.002(2) -0.007(2) -0.005(2)
    C25 0.019(3) 0.010(3) 0.014(3) -0.004(2) -0.002(2) 0.000(2)
    C26 0.021(3) 0.011(3) 0.018(3) 0.000(2) -0.006(2) -0.001(2)
    C27 0.017(3) 0.016(3) 0.017(3) -0.002(2) 0.004(2) -0.003(2)
    C28 0.010(3) 0.026(3) 0.029(4) 0.002(2) 0.002(3) -0.005(3)
    C29 0.006(3) 0.034(4) 0.017(3) -0.002(2) 0.000(2) 0.001(3)
    C30 0.025(3) 0.021(3) 0.014(3) -0.004(3) 0.000(3) -0.002(3)
    C31 0.012(3) 0.016(3) 0.014(3) -0.006(2) 0.002(2) -0.008(2)
    C32 0.021(3) 0.013(3) 0.013(3) 0.000(2) 0.003(2) -0.002(2)
    C33 0.030(3) 0.013(3) 0.018(3) -0.006(2) 0.004(2) -0.007(2)
    C34 0.027(3) 0.021(3) 0.023(3) -0.003(2) -0.003(3) -0.011(3)
    C35 0.039(4) 0.019(3) 0.027(3) 0.009(3) -0.016(3) -0.004(3)
    C36 0.035(4) 0.012(3) 0.019(3) 0.004(2) -0.011(3) -0.002(2)
    C37 0.017(3) 0.012(3) 0.017(3) -0.002(2) -0.011(3) -0.003(2)
    C38 0.024(3) 0.015(3) 0.011(3) -0.001(2) -0.002(3) 0.000(2)
    C39 0.028(4) 0.013(3) 0.023(4) 0.007(3) -0.002(3) -0.003(3)
    C40 0.033(4) 0.015(3) 0.010(3) -0.005(3) -0.003(3) 0.001(2)
    C41 0.028(4) 0.022(3) 0.020(4) -0.001(3) 0.002(3) -0.007(3)
    C42 0.020(3) 0.018(3) 0.015(3) 0.002(2) 0.000(3) -0.004(3)
    C43 0.010(3) 0.012(3) 0.009(3) 0.002(2) 0.000(2) -0.002(2)
    C44 0.014(3) 0.021(3) 0.012(3) -0.002(2) 0.004(3) -0.002(3)
    C45 0.018(3) 0.016(3) 0.014(3) -0.001(2) 0.001(3) -0.007(2)
    C46 0.015(3) 0.028(4) 0.017(3) 0.003(3) -0.001(3) -0.006(3)
    C47 0.017(3) 0.020(3) 0.026(4) 0.009(3) -0.002(3) -0.007(3)
    C48 0.015(3) 0.018(3) 0.013(3) -0.004(3) 0.000(3) -0.001(3)
    C49 0.010(3) 0.013(3) 0.018(3) -0.003(2) 0.000(3) -0.002(2)
    C50 0.018(3) 0.019(3) 0.016(3) 0.001(3) -0.004(3) -0.006(3)
    C51 0.014(3) 0.016(3) 0.025(4) 0.001(2) 0.002(3) 0.001(3)
    C52 0.011(3) 0.020(3) 0.026(4) -0.004(2) -0.004(3) -0.008(3)
    C53 0.026(4) 0.024(3) 0.019(3) 0.000(3) -0.005(3) -0.009(3)
    C54 0.016(3) 0.016(3) 0.016(3) -0.005(2) -0.003(3) -0.003(3)
    C55 0.006(2) 0.011(3) 0.019(3) -0.0013(19) -0.002(2) -0.004(2)
    C56 0.004(3) 0.026(3) 0.013(3) 0.003(2) -0.002(2) 0.000(2)
    C57 0.019(3) 0.029(3) 0.026(4) 0.003(3) 0.002(3) -0.002(3)
    C58 0.016(3) 0.012(3) 0.033(4) 0.001(2) -0.012(3) 0.003(2)
    C59 0.023(3) 0.016(3) 0.024(3) -0.002(2) -0.010(3) -0.004(2)
    C60 0.014(3) 0.014(3) 0.015(3) 0.002(2) -0.002(2) -0.001(2)
    C61 0.011(3) 0.017(3) 0.014(3) -0.002(2) -0.003(2) 0.001(2)
    C62 0.020(3) 0.018(3) 0.017(3) -0.003(2) 0.003(2) -0.005(2)
    C63 0.029(3) 0.018(3) 0.029(3) 0.003(2) -0.004(3) -0.011(3)
    C64 0.026(3) 0.026(3) 0.027(4) 0.000(3) 0.006(3) -0.015(3)
    C65 0.024(3) 0.023(3) 0.017(3) -0.002(2) 0.006(3) -0.007(2)
    C66 0.015(3) 0.016(3) 0.023(3) 0.000(2) 0.003(2) -0.005(2)
    C67 0.011(3) 0.011(2) 0.011(3) 0.002(2) 0.003(2) -0.004(2)
    C68 0.018(3) 0.020(3) 0.036(4) 0.005(2) -0.007(3) -0.006(3)
    C69 0.034(4) 0.015(3) 0.045(4) 0.004(3) -0.007(3) -0.001(3)
    C70 0.023(3) 0.015(3) 0.031(4) -0.008(2) 0.004(3) -0.003(3)
    C71 0.015(3) 0.025(3) 0.024(3) -0.007(2) 0.002(3) -0.005(3)
    C72 0.009(3) 0.016(3) 0.022(3) -0.003(2) 0.001(2) 0.000(2)
    Br1 0.0096(3) 0.0202(3) 0.0202(3) -0.0030(2) 0.0005(3) -0.0024(3)
    Br2 0.0113(3) 0.0204(3) 0.0206(3) 0.0026(2) -0.0021(3) -0.0008(3)
    N1 0.015(3) 0.019(3) 0.013(3) 0.004(2) -0.003(2) -0.005(2)
    N2 0.015(3) 0.022(3) 0.013(3) 0.000(2) -0.004(2) -0.004(2)
    Ni1 0.0099(4) 0.0111(3) 0.0119(4) 0.0003(3) -0.0001(3) -0.0016(3)
    Ni2 0.0105(4) 0.0106(3) 0.0118(4) 0.0008(3) -0.0007(3) -0.0017(3)
    O1 0.021(3) 0.035(3) 0.039(3) 0.017(2) -0.001(2) -0.004(2)
    O2 0.024(3) 0.031(3) 0.030(3) -0.011(2) 0.002(2) -0.008(2)
    P1 0.0090(7) 0.0102(7) 0.0131(8) -0.0001(6) 0.0004(7) -0.0011(6)
    P2 0.0072(7) 0.0112(7) 0.0116(7) -0.0004(5) -0.0004(6) -0.0012(6)
    P3 0.0098(7) 0.0116(7) 0.0117(8) 0.0008(6) -0.0010(6) -0.0026(6)
    P4 0.0100(7) 0.0121(7) 0.0116(7) 0.0007(5) 0.0006(6) -0.0017(6)
_geom_special_details
;
All e.s.d.'s (except the e.s.d. in the dihedral angle between two l.s. planes)
are estimated using the full covariance matrix. The cell e.s.d.'s are taken
into account individually in the estimation of e.s.d.'s in distances, angles
and torsion angles; correlations between e.s.d.'s in cell parameters are only
used when they are defined by crystal symmetry. An approximate (isotropic)
treatment of cell e.s.d.'s is used for estimating e.s.d.'s involving l.s.
planes.
;
loop_
    _geom_bond_atom_site_label_1
    _geom_bond_atom_site_label_2
    _geom_bond_site_symmetry_2
    _geom_bond_distance
    _geom_bond_publ_flag
    C1 C2 . 1.384(8) ?
    C1 C6 . 1.392(8) ?
    C1 P1 . 1.820(6) ?
    C2 C3 . 1.385(9) ?
    C2 H2 . 0.9500 ?
    C3 C4 . 1.370(9) ?
    C3 H3 . 0.9500 ?
    C4 C5 . 1.398(9) ?
    C4 H4 . 0.9500 ?
    C5 C6 . 1.391(8) ?
    C5 H5 . 0.9500 ?
    C6 H6 . 0.9500 ?
    C7 C8 . 1.387(8) ?
    C7 C12 . 1.401(8) ?
    C7 P1 . 1.825(6) ?
    C8 C9 . 1.385(8) ?
    C8 H8 . 0.9500 ?
    C9 C10 . 1.382(8) ?
    C9 H9 . 0.9500 ?
    C10 C11 . 1.388(9) ?
    C10 H10 . 0.9500 ?
    C11 C12 . 1.381(9) ?
    C11 H11 . 0.9500 ?
    C12 H12 . 0.9500 ?
    C13 C14 . 1.382(8) ?
    C13 C18 . 1.391(8) ?
    C13 P1 . 1.832(6) ?
    C14 C15 . 1.397(8) ?
    C14 H14 . 0.9500 ?
    C15 C16 . 1.370(9) ?
    C15 H15 . 0.9500 ?
    C16 C17 . 1.378(9) ?
    C16 H16 . 0.9500 ?
    C17 C18 . 1.399(8) ?
    C17 H17 . 0.9500 ?
    C18 H18 . 0.9500 ?
    C19 C20 . 1.379(8) ?
    C19 C24 . 1.390(8) ?
    C19 P2 . 1.823(5) ?
    C20 C21 . 1.382(8) ?
    C20 H20 . 0.9500 ?
    C21 C22 . 1.388(9) ?
    C21 H21 . 0.9500 ?
    C22 C23 . 1.357(9) ?
    C22 H22 . 0.9500 ?
    C23 C24 . 1.387(8) ?
    C23 H23 . 0.9500 ?
    C24 H24 . 0.9500 ?
    C25 C26 . 1.381(8) ?
    C25 C30 . 1.396(8) ?
    C25 P2 . 1.818(6) ?
    C26 C27 . 1.384(8) ?
    C26 H26 . 0.9500 ?
    C27 C28 . 1.392(8) ?
    C27 H27 . 0.9500 ?
    C28 C29 . 1.394(8) ?
    C28 H28 . 0.9500 ?
    C29 C30 . 1.384(8) ?
    C29 H29 . 0.9500 ?
    C30 H30 . 0.9500 ?
    C31 C36 . 1.371(8) ?
    C31 C32 . 1.399(7) ?
    C31 P2 . 1.835(5) ?
    C32 C33 . 1.393(8) ?
    C32 H32 . 0.9500 ?
    C33 C34 . 1.380(9) ?
    C33 H33 . 0.9500 ?
    C34 C35 . 1.382(8) ?
    C34 H34 . 0.9500 ?
    C35 C36 . 1.383(8) ?
    C35 H35 . 0.9500 ?
    C36 H36 . 0.9500 ?
    C37 C42 . 1.377(8) ?
    C37 C38 . 1.400(8) ?
    C37 P3 . 1.826(6) ?
    C38 C39 . 1.395(8) ?
    C38 H38 . 0.9500 ?
    C39 C40 . 1.379(9) ?
    C39 H39 . 0.9500 ?
    C40 C41 . 1.384(9) ?
    C40 H40 . 0.9500 ?
    C41 C42 . 1.379(9) ?
    C41 H41 . 0.9500 ?
    C42 H42 . 0.9500 ?
    C43 C48 . 1.388(8) ?
    C43 C44 . 1.406(8) ?
    C43 P3 . 1.815(6) ?
    C44 C45 . 1.371(8) ?
    C44 H44 . 0.9500 ?
    C45 C46 . 1.391(8) ?
    C45 H45 . 0.9500 ?
    C46 C47 . 1.370(9) ?
    C46 H46 . 0.9500 ?
    C47 C48 . 1.389(9) ?
    C47 H47 . 0.9500 ?
    C48 H48 . 0.9500 ?
    C49 C54 . 1.392(8) ?
    C49 C50 . 1.397(8) ?
    C49 P3 . 1.818(6) ?
    C50 C51 . 1.371(8) ?
    C50 H50 . 0.9500 ?
    C51 C52 . 1.388(9) ?
    C51 H51 . 0.9500 ?
    C52 C53 . 1.386(9) ?
    C52 H52 . 0.9500 ?
    C53 C54 . 1.379(8) ?
    C53 H53 . 0.9500 ?
    C54 H54 . 0.9500 ?
    C55 C56 . 1.391(7) ?
    C55 C60 . 1.393(8) ?
    C55 P4 . 1.832(5) ?
    C56 C57 . 1.371(8) ?
    C56 H56 . 0.9500 ?
    C57 C58 . 1.367(9) ?
    C57 H57 . 0.9500 ?
    C58 C59 . 1.382(9) ?
    C58 H58 . 0.9500 ?
    C59 C60 . 1.384(8) ?
    C59 H59 . 0.9500 ?
    C60 H60 . 0.9500 ?
    C61 C62 . 1.397(8) ?
    C61 C66 . 1.401(8) ?
    C61 P4 . 1.814(6) ?
    C62 C63 . 1.382(8) ?
    C62 H62 . 0.9500 ?
    C63 C64 . 1.380(9) ?
    C63 H63 . 0.9500 ?
    C64 C65 . 1.390(8) ?
    C64 H64 . 0.9500 ?
    C65 C66 . 1.381(7) ?
    C65 H65 . 0.9500 ?
    C66 H66 . 0.9500 ?
    C67 C68 . 1.377(8) ?
    C67 C72 . 1.395(8) ?
    C67 P4 . 1.816(5) ?
    C68 C69 . 1.396(9) ?
    C68 H68 . 0.9500 ?
    C69 C70 . 1.381(9) ?
    C69 H69 . 0.9500 ?
    C70 C71 . 1.368(9) ?
    C70 H70 . 0.9500 ?
    C71 C72 . 1.380(8) ?
    C71 H71 . 0.9500 ?
    C72 H72 . 0.9500 ?
    Br1 Ni1 . 2.3956(9) ?
    Br2 Ni2 . 2.4002(9) ?
    N1 O1 . 1.144(6) ?
    N1 Ni1 . 1.705(5) ?
    N2 O2 . 1.159(6) ?
    N2 Ni2 . 1.678(5) ?
    Ni1 P2 . 2.2434(16) ?
    Ni1 P1 . 2.2553(17) ?
    Ni2 P4 . 2.2412(17) ?
    Ni2 P3 . 2.2615(16) ?
loop_
    _geom_angle_atom_site_label_1
    _geom_angle_atom_site_label_2
    _geom_angle_atom_site_label_3
    _geom_angle_site_symmetry_1
    _geom_angle_site_symmetry_3
    _geom_angle
    _geom_angle_publ_flag
    C2 C1 C6 . . 119.3(6) ?
    C2 C1 P1 . . 118.6(5) ?
    C6 C1 P1 . . 122.0(4) ?
    C1 C2 C3 . . 120.4(6) ?
    C1 C2 H2 . . 119.8 ?
    C3 C2 H2 . . 119.8 ?
    C4 C3 C2 . . 120.9(6) ?
    C4 C3 H3 . . 119.5 ?
    C2 C3 H3 . . 119.5 ?
    C3 C4 C5 . . 119.0(6) ?
    C3 C4 H4 . . 120.5 ?
    C5 C4 H4 . . 120.5 ?
    C6 C5 C4 . . 120.5(6) ?
    C6 C5 H5 . . 119.8 ?
    C4 C5 H5 . . 119.8 ?
    C5 C6 C1 . . 119.8(6) ?
    C5 C6 H6 . . 120.1 ?
    C1 C6 H6 . . 120.1 ?
    C8 C7 C12 . . 119.4(6) ?
    C8 C7 P1 . . 117.7(4) ?
    C12 C7 P1 . . 122.2(5) ?
    C9 C8 C7 . . 120.4(6) ?
    C9 C8 H8 . . 119.8 ?
    C7 C8 H8 . . 119.8 ?
    C10 C9 C8 . . 120.2(6) ?
    C10 C9 H9 . . 119.9 ?
    C8 C9 H9 . . 119.9 ?
    C9 C10 C11 . . 119.7(5) ?
    C9 C10 H10 . . 120.2 ?
    C11 C10 H10 . . 120.2 ?
    C12 C11 C10 . . 120.6(6) ?
    C12 C11 H11 . . 119.7 ?
    C10 C11 H11 . . 119.7 ?
    C11 C12 C7 . . 119.7(6) ?
    C11 C12 H12 . . 120.1 ?
    C7 C12 H12 . . 120.1 ?
    C14 C13 C18 . . 119.8(5) ?
    C14 C13 P1 . . 122.2(5) ?
    C18 C13 P1 . . 118.1(5) ?
    C13 C14 C15 . . 119.7(6) ?
    C13 C14 H14 . . 120.2 ?
    C15 C14 H14 . . 120.2 ?
    C16 C15 C14 . . 120.2(6) ?
    C16 C15 H15 . . 119.9 ?
    C14 C15 H15 . . 119.9 ?
    C15 C16 C17 . . 120.9(6) ?
    C15 C16 H16 . . 119.5 ?
    C17 C16 H16 . . 119.5 ?
    C16 C17 C18 . . 119.2(6) ?
    C16 C17 H17 . . 120.4 ?
    C18 C17 H17 . . 120.4 ?
    C13 C18 C17 . . 120.3(6) ?
    C13 C18 H18 . . 119.9 ?
    C17 C18 H18 . . 119.9 ?
    C20 C19 C24 . . 119.0(5) ?
    C20 C19 P2 . . 117.8(5) ?
    C24 C19 P2 . . 123.2(4) ?
    C19 C20 C21 . . 121.3(6) ?
    C19 C20 H20 . . 119.4 ?
    C21 C20 H20 . . 119.4 ?
    C20 C21 C22 . . 119.0(6) ?
    C20 C21 H21 . . 120.5 ?
    C22 C21 H21 . . 120.5 ?
    C23 C22 C21 . . 120.1(5) ?
    C23 C22 H22 . . 119.9 ?
    C21 C22 H22 . . 119.9 ?
    C22 C23 C24 . . 121.1(6) ?
    C22 C23 H23 . . 119.4 ?
    C24 C23 H23 . . 119.4 ?
    C23 C24 C19 . . 119.4(5) ?
    C23 C24 H24 . . 120.3 ?
    C19 C24 H24 . . 120.3 ?
    C26 C25 C30 . . 118.7(6) ?
    C26 C25 P2 . . 123.7(5) ?
    C30 C25 P2 . . 117.6(5) ?
    C25 C26 C27 . . 121.5(6) ?
    C25 C26 H26 . . 119.3 ?
    C27 C26 H26 . . 119.3 ?
    C26 C27 C28 . . 119.6(6) ?
    C26 C27 H27 . . 120.2 ?
    C28 C27 H27 . . 120.2 ?
    C27 C28 C29 . . 119.6(5) ?
    C27 C28 H28 . . 120.2 ?
    C29 C28 H28 . . 120.2 ?
    C30 C29 C28 . . 120.0(6) ?
    C30 C29 H29 . . 120.0 ?
    C28 C29 H29 . . 120.0 ?
    C29 C30 C25 . . 120.6(6) ?
    C29 C30 H30 . . 119.7 ?
    C25 C30 H30 . . 119.7 ?
    C36 C31 C32 . . 119.8(5) ?
    C36 C31 P2 . . 122.4(4) ?
    C32 C31 P2 . . 117.8(4) ?
    C33 C32 C31 . . 119.4(5) ?
    C33 C32 H32 . . 120.3 ?
    C31 C32 H32 . . 120.3 ?
    C34 C33 C32 . . 120.3(5) ?
    C34 C33 H33 . . 119.9 ?
    C32 C33 H33 . . 119.9 ?
    C33 C34 C35 . . 119.9(6) ?
    C33 C34 H34 . . 120.1 ?
    C35 C34 H34 . . 120.1 ?
    C34 C35 C36 . . 120.1(6) ?
    C34 C35 H35 . . 119.9 ?
    C36 C35 H35 . . 119.9 ?
    C31 C36 C35 . . 120.6(5) ?
    C31 C36 H36 . . 119.7 ?
    C35 C36 H36 . . 119.7 ?
    C42 C37 C38 . . 119.8(6) ?
    C42 C37 P3 . . 123.5(5) ?
    C38 C37 P3 . . 116.7(5) ?
    C39 C38 C37 . . 119.7(6) ?
    C39 C38 H38 . . 120.2 ?
    C37 C38 H38 . . 120.2 ?
    C40 C39 C38 . . 119.5(6) ?
    C40 C39 H39 . . 120.2 ?
    C38 C39 H39 . . 120.2 ?
    C39 C40 C41 . . 120.6(6) ?
    C39 C40 H40 . . 119.7 ?
    C41 C40 H40 . . 119.7 ?
    C42 C41 C40 . . 119.9(6) ?
    C42 C41 H41 . . 120.0 ?
    C40 C41 H41 . . 120.0 ?
    C37 C42 C41 . . 120.5(6) ?
    C37 C42 H42 . . 119.8 ?
    C41 C42 H42 . . 119.8 ?
    C48 C43 C44 . . 118.8(5) ?
    C48 C43 P3 . . 123.1(4) ?
    C44 C43 P3 . . 117.2(4) ?
    C45 C44 C43 . . 119.7(6) ?
    C45 C44 H44 . . 120.2 ?
    C43 C44 H44 . . 120.2 ?
    C44 C45 C46 . . 121.1(6) ?
    C44 C45 H45 . . 119.5 ?
    C46 C45 H45 . . 119.5 ?
    C47 C46 C45 . . 119.5(6) ?
    C47 C46 H46 . . 120.2 ?
    C45 C46 H46 . . 120.2 ?
    C46 C47 C48 . . 120.2(6) ?
    C46 C47 H47 . . 119.9 ?
    C48 C47 H47 . . 119.9 ?
    C43 C48 C47 . . 120.7(6) ?
    C43 C48 H48 . . 119.7 ?
    C47 C48 H48 . . 119.7 ?
    C54 C49 C50 . . 118.9(5) ?
    C54 C49 P3 . . 122.3(5) ?
    C50 C49 P3 . . 118.8(5) ?
    C51 C50 C49 . . 120.9(6) ?
    C51 C50 H50 . . 119.6 ?
    C49 C50 H50 . . 119.6 ?
    C50 C51 C52 . . 120.1(6) ?
    C50 C51 H51 . . 119.9 ?
    C52 C51 H51 . . 120.0 ?
    C53 C52 C51 . . 119.3(6) ?
    C53 C52 H52 . . 120.3 ?
    C51 C52 H52 . . 120.3 ?
    C54 C53 C52 . . 120.9(6) ?
    C54 C53 H53 . . 119.6 ?
    C52 C53 H53 . . 119.6 ?
    C53 C54 C49 . . 119.9(6) ?
    C53 C54 H54 . . 120.0 ?
    C49 C54 H54 . . 120.0 ?
    C56 C55 C60 . . 119.3(5) ?
    C56 C55 P4 . . 118.2(4) ?
    C60 C55 P4 . . 122.5(4) ?
    C57 C56 C55 . . 120.0(6) ?
    C57 C56 H56 . . 120.0 ?
    C55 C56 H56 . . 120.0 ?
    C58 C57 C56 . . 120.9(6) ?
    C58 C57 H57 . . 119.6 ?
    C56 C57 H57 . . 119.6 ?
    C57 C58 C59 . . 120.0(6) ?
    C57 C58 H58 . . 120.0 ?
    C59 C58 H58 . . 120.0 ?
    C58 C59 C60 . . 120.0(6) ?
    C58 C59 H59 . . 120.0 ?
    C60 C59 H59 . . 120.0 ?
    C59 C60 C55 . . 119.8(6) ?
    C59 C60 H60 . . 120.1 ?
    C55 C60 H60 . . 120.1 ?
    C62 C61 C66 . . 118.4(5) ?
    C62 C61 P4 . . 118.9(4) ?
    C66 C61 P4 . . 122.7(4) ?
    C63 C62 C61 . . 120.8(6) ?
    C63 C62 H62 . . 119.6 ?
    C61 C62 H62 . . 119.6 ?
    C64 C63 C62 . . 120.2(5) ?
    C64 C63 H63 . . 119.9 ?
    C62 C63 H63 . . 119.9 ?
    C63 C64 C65 . . 119.9(5) ?
    C63 C64 H64 . . 120.0 ?
    C65 C64 H64 . . 120.0 ?
    C66 C65 C64 . . 120.2(6) ?
    C66 C65 H65 . . 119.9 ?
    C64 C65 H65 . . 119.9 ?
    C65 C66 C61 . . 120.5(5) ?
    C65 C66 H66 . . 119.8 ?
    C61 C66 H66 . . 119.8 ?
    C68 C67 C72 . . 118.8(5) ?
    C68 C67 P4 . . 123.5(4) ?
    C72 C67 P4 . . 117.7(4) ?
    C67 C68 C69 . . 120.7(6) ?
    C67 C68 H68 . . 119.7 ?
    C69 C68 H68 . . 119.7 ?
    C70 C69 C68 . . 119.6(6) ?
    C70 C69 H69 . . 120.2 ?
    C68 C69 H69 . . 120.2 ?
    C71 C70 C69 . . 120.0(6) ?
    C71 C70 H70 . . 120.0 ?
    C69 C70 H70 . . 120.0 ?
    C70 C71 C72 . . 120.6(6) ?
    C70 C71 H71 . . 119.7 ?
    C72 C71 H71 . . 119.7 ?
    C71 C72 C67 . . 120.3(6) ?
    C71 C72 H72 . . 119.8 ?
    C67 C72 H72 . . 119.8 ?
    O1 N1 Ni1 . . 150.2(5) ?
    O2 N2 Ni2 . . 151.2(5) ?
    N1 Ni1 P2 . . 102.30(18) ?
    N1 Ni1 P1 . . 105.22(17) ?
    P2 Ni1 P1 . . 121.86(6) ?
    N1 Ni1 Br1 . . 126.70(17) ?
    P2 Ni1 Br1 . . 99.18(5) ?
    P1 Ni1 Br1 . . 103.48(5) ?
    N2 Ni2 P4 . . 103.55(18) ?
    N2 Ni2 P3 . . 104.09(18) ?
    P4 Ni2 P3 . . 121.40(6) ?
    N2 Ni2 Br2 . . 126.09(17) ?
    P4 Ni2 Br2 . . 98.57(5) ?
    P3 Ni2 Br2 . . 104.93(5) ?
    C1 P1 C7 . . 104.7(3) ?
    C1 P1 C13 . . 104.0(3) ?
    C7 P1 C13 . . 106.3(3) ?
    C1 P1 Ni1 . . 111.76(19) ?
    C7 P1 Ni1 . . 109.2(2) ?
    C13 P1 Ni1 . . 119.7(2) ?
    C25 P2 C19 . . 105.2(3) ?
    C25 P2 C31 . . 104.4(3) ?
    C19 P2 C31 . . 103.0(3) ?
    C25 P2 Ni1 . . 113.80(19) ?
    C19 P2 Ni1 . . 118.0(2) ?
    C31 P2 Ni1 . . 111.10(19) ?
    C43 P3 C49 . . 106.1(3) ?
    C43 P3 C37 . . 104.2(3) ?
    C49 P3 C37 . . 104.1(3) ?
    C43 P3 Ni2 . . 109.13(19) ?
    C49 P3 Ni2 . . 120.2(2) ?
    C37 P3 Ni2 . . 111.81(19) ?
    C61 P4 C67 . . 103.5(2) ?
    C61 P4 C55 . . 102.2(3) ?
    C67 P4 C55 . . 105.4(2) ?
    C61 P4 Ni2 . . 111.01(19) ?
    C67 P4 Ni2 . . 118.49(19) ?
    C55 P4 Ni2 . . 114.53(19) ?
loop_
    _geom_torsion_atom_site_label_1
    _geom_torsion_atom_site_label_2
    _geom_torsion_atom_site_label_3
    _geom_torsion_atom_site_label_4
    _geom_torsion_site_symmetry_1
    _geom_torsion_site_symmetry_2
    _geom_torsion_site_symmetry_3
    _geom_torsion_site_symmetry_4
    _geom_torsion
    _geom_torsion_publ_flag
    C6 C1 C2 C3 . . . . -0.5(9) ?
    P1 C1 C2 C3 . . . . -178.0(5) ?
    C1 C2 C3 C4 . . . . 0.4(9) ?
    C2 C3 C4 C5 . . . . -1.0(9) ?
    C3 C4 C5 C6 . . . . 1.6(9) ?
    C4 C5 C6 C1 . . . . -1.7(9) ?
    C2 C1 C6 C5 . . . . 1.1(8) ?
    P1 C1 C6 C5 . . . . 178.5(4) ?
    C12 C7 C8 C9 . . . . -1.2(9) ?
    P1 C7 C8 C9 . . . . 169.0(5) ?
    C7 C8 C9 C10 . . . . 0.0(10) ?
    C8 C9 C10 C11 . . . . 1.3(10) ?
    C9 C10 C11 C12 . . . . -1.4(10) ?
    C10 C11 C12 C7 . . . . 0.2(10) ?
    C8 C7 C12 C11 . . . . 1.1(9) ?
    P1 C7 C12 C11 . . . . -168.7(5) ?
    C18 C13 C14 C15 . . . . 0.3(9) ?
    P1 C13 C14 C15 . . . . -179.9(5) ?
    C13 C14 C15 C16 . . . . -0.7(9) ?
    C14 C15 C16 C17 . . . . 0.9(10) ?
    C15 C16 C17 C18 . . . . -0.6(9) ?
    C14 C13 C18 C17 . . . . 0.0(9) ?
    P1 C13 C18 C17 . . . . -179.8(5) ?
    C16 C17 C18 C13 . . . . 0.2(9) ?
    C24 C19 C20 C21 . . . . 0.6(9) ?
    P2 C19 C20 C21 . . . . 178.3(5) ?
    C19 C20 C21 C22 . . . . -1.7(10) ?
    C20 C21 C22 C23 . . . . 1.5(9) ?
    C21 C22 C23 C24 . . . . -0.2(10) ?
    C22 C23 C24 C19 . . . . -0.9(9) ?
    C20 C19 C24 C23 . . . . 0.7(9) ?
    P2 C19 C24 C23 . . . . -176.9(4) ?
    C30 C25 C26 C27 . . . . 0.7(8) ?
    P2 C25 C26 C27 . . . . -176.9(4) ?
    C25 C26 C27 C28 . . . . -0.6(8) ?
    C26 C27 C28 C29 . . . . -0.4(9) ?
    C27 C28 C29 C30 . . . . 1.4(9) ?
    C28 C29 C30 C25 . . . . -1.4(10) ?
    C26 C25 C30 C29 . . . . 0.3(9) ?
    P2 C25 C30 C29 . . . . 178.1(5) ?
    C36 C31 C32 C33 . . . . 0.2(9) ?
    P2 C31 C32 C33 . . . . 178.9(4) ?
    C31 C32 C33 C34 . . . . -0.2(9) ?
    C32 C33 C34 C35 . . . . 0.6(9) ?
    C33 C34 C35 C36 . . . . -0.9(10) ?
    C32 C31 C36 C35 . . . . -0.5(10) ?
    P2 C31 C36 C35 . . . . -179.2(5) ?
    C34 C35 C36 C31 . . . . 0.9(10) ?
    C42 C37 C38 C39 . . . . 0.0(9) ?
    P3 C37 C38 C39 . . . . 178.0(5) ?
    C37 C38 C39 C40 . . . . 0.5(9) ?
    C38 C39 C40 C41 . . . . -0.8(10) ?
    C39 C40 C41 C42 . . . . 0.7(10) ?
    C38 C37 C42 C41 . . . . -0.2(9) ?
    P3 C37 C42 C41 . . . . -177.9(5) ?
    C40 C41 C42 C37 . . . . -0.2(9) ?
    C48 C43 C44 C45 . . . . 1.3(9) ?
    P3 C43 C44 C45 . . . . -168.6(5) ?
    C43 C44 C45 C46 . . . . 0.4(9) ?
    C44 C45 C46 C47 . . . . -1.4(10) ?
    C45 C46 C47 C48 . . . . 0.7(10) ?
    C44 C43 C48 C47 . . . . -1.9(9) ?
    P3 C43 C48 C47 . . . . 167.3(5) ?
    C46 C47 C48 C43 . . . . 0.9(10) ?
    C54 C49 C50 C51 . . . . -2.7(9) ?
    P3 C49 C50 C51 . . . . 179.5(5) ?
    C49 C50 C51 C52 . . . . 2.4(9) ?
    C50 C51 C52 C53 . . . . -1.7(9) ?
    C51 C52 C53 C54 . . . . 1.2(9) ?
    C52 C53 C54 C49 . . . . -1.5(9) ?
    C50 C49 C54 C53 . . . . 2.2(9) ?
    P3 C49 C54 C53 . . . . 179.9(5) ?
    C60 C55 C56 C57 . . . . 0.8(9) ?
    P4 C55 C56 C57 . . . . -178.2(5) ?
    C55 C56 C57 C58 . . . . -0.4(9) ?
    C56 C57 C58 C59 . . . . 0.2(9) ?
    C57 C58 C59 C60 . . . . -0.4(9) ?
    C58 C59 C60 C55 . . . . 0.7(8) ?
    C56 C55 C60 C59 . . . . -0.9(8) ?
    P4 C55 C60 C59 . . . . 178.0(4) ?
    C66 C61 C62 C63 . . . . -1.7(9) ?
    P4 C61 C62 C63 . . . . 177.4(5) ?
    C61 C62 C63 C64 . . . . 1.8(10) ?
    C62 C63 C64 C65 . . . . -0.7(10) ?
    C63 C64 C65 C66 . . . . -0.5(10) ?
    C64 C65 C66 C61 . . . . 0.7(9) ?
    C62 C61 C66 C65 . . . . 0.4(9) ?
    P4 C61 C66 C65 . . . . -178.6(5) ?
    C72 C67 C68 C69 . . . . 2.1(9) ?
    P4 C67 C68 C69 . . . . -179.6(5) ?
    C67 C68 C69 C70 . . . . -2.2(10) ?
    C68 C69 C70 C71 . . . . 0.7(10) ?
    C69 C70 C71 C72 . . . . 0.9(10) ?
    C70 C71 C72 C67 . . . . -1.0(9) ?
    C68 C67 C72 C71 . . . . -0.5(9) ?
    P4 C67 C72 C71 . . . . -178.9(5) ?
    O1 N1 Ni1 P2 . . . . 55.9(10) ?
    O1 N1 Ni1 P1 . . . . -72.4(10) ?
    O1 N1 Ni1 Br1 . . . . 167.4(9) ?
    O2 N2 Ni2 P4 . . . . -60.5(10) ?
    O2 N2 Ni2 P3 . . . . 67.3(10) ?
    O2 N2 Ni2 Br2 . . . . -171.9(9) ?
    C2 C1 P1 C7 . . . . -154.5(5) ?
    C6 C1 P1 C7 . . . . 28.0(5) ?
    C2 C1 P1 C13 . . . . 94.1(5) ?
    C6 C1 P1 C13 . . . . -83.4(5) ?
    C2 C1 P1 Ni1 . . . . -36.4(5) ?
    C6 C1 P1 Ni1 . . . . 146.1(4) ?
    C8 C7 P1 C1 . . . . 54.2(5) ?
    C12 C7 P1 C1 . . . . -135.9(5) ?
    C8 C7 P1 C13 . . . . 163.9(5) ?
    C12 C7 P1 C13 . . . . -26.2(6) ?
    C8 C7 P1 Ni1 . . . . -65.6(5) ?
    C12 C7 P1 Ni1 . . . . 104.3(5) ?
    C14 C13 P1 C1 . . . . 10.0(6) ?
    C18 C13 P1 C1 . . . . -170.2(5) ?
    C14 C13 P1 C7 . . . . -100.2(5) ?
    C18 C13 P1 C7 . . . . 79.6(5) ?
    C14 C13 P1 Ni1 . . . . 135.6(5) ?
    C18 C13 P1 Ni1 . . . . -44.6(5) ?
    C26 C25 P2 C19 . . . . -85.7(5) ?
    C30 C25 P2 C19 . . . . 96.6(5) ?
    C26 C25 P2 C31 . . . . 22.4(6) ?
    C30 C25 P2 C31 . . . . -155.3(4) ?
    C26 C25 P2 Ni1 . . . . 143.6(4) ?
    C30 C25 P2 Ni1 . . . . -34.0(5) ?
    C20 C19 P2 C25 . . . . 176.3(5) ?
    C24 C19 P2 C25 . . . . -6.0(6) ?
    C20 C19 P2 C31 . . . . 67.2(5) ?
    C24 C19 P2 C31 . . . . -115.1(5) ?
    C20 C19 P2 Ni1 . . . . -55.5(5) ?
    C24 C19 P2 Ni1 . . . . 122.1(5) ?
    C36 C31 P2 C25 . . . . -85.6(5) ?
    C32 C31 P2 C25 . . . . 95.7(5) ?
    C36 C31 P2 C19 . . . . 24.1(6) ?
    C32 C31 P2 C19 . . . . -154.5(5) ?
    C36 C31 P2 Ni1 . . . . 151.4(5) ?
    C32 C31 P2 Ni1 . . . . -27.3(5) ?
    C48 C43 P3 C49 . . . . 27.6(6) ?
    C44 C43 P3 C49 . . . . -163.0(5) ?
    C48 C43 P3 C37 . . . . 137.1(5) ?
    C44 C43 P3 C37 . . . . -53.5(5) ?
    C48 C43 P3 Ni2 . . . . -103.3(5) ?
    C44 C43 P3 Ni2 . . . . 66.1(5) ?
    C54 C49 P3 C43 . . . . 103.1(5) ?
    C50 C49 P3 C43 . . . . -79.2(5) ?
    C54 C49 P3 C37 . . . . -6.6(6) ?
    C50 C49 P3 C37 . . . . 171.2(5) ?
    C54 C49 P3 Ni2 . . . . -132.7(5) ?
    C50 C49 P3 Ni2 . . . . 45.0(6) ?
    C42 C37 P3 C43 . . . . -28.2(6) ?
    C38 C37 P3 C43 . . . . 154.0(4) ?
    C42 C37 P3 C49 . . . . 82.8(5) ?
    C38 C37 P3 C49 . . . . -95.0(5) ?
    C42 C37 P3 Ni2 . . . . -145.9(4) ?
    C38 C37 P3 Ni2 . . . . 36.3(5) ?
    C62 C61 P4 C67 . . . . 164.1(5) ?
    C66 C61 P4 C67 . . . . -16.9(6) ?
    C62 C61 P4 C55 . . . . -86.5(5) ?
    C66 C61 P4 C55 . . . . 92.4(5) ?
    C62 C61 P4 Ni2 . . . . 36.0(5) ?
    C66 C61 P4 Ni2 . . . . -145.0(4) ?
    C68 C67 P4 C61 . . . . 106.1(5) ?
    C72 C67 P4 C61 . . . . -75.6(5) ?
    C68 C67 P4 C55 . . . . -0.8(6) ?
    C72 C67 P4 C55 . . . . 177.5(4) ?
    C68 C67 P4 Ni2 . . . . -130.6(5) ?
    C72 C67 P4 Ni2 . . . . 47.7(5) ?
    C56 C55 P4 C61 . . . . 152.2(4) ?
    C60 C55 P4 C61 . . . . -26.7(5) ?
    C56 C55 P4 C67 . . . . -99.9(5) ?
    C60 C55 P4 C67 . . . . 81.2(5) ?
    C56 C55 P4 Ni2 . . . . 32.1(5) ?
    C60 C55 P4 Ni2 . . . . -146.8(4) ?
loop_
    _geom_hbond_atom_site_label_D
    _geom_hbond_atom_site_label_H
    _geom_hbond_atom_site_label_A
    _geom_hbond_site_symmetry_A
    _geom_hbond_distance_DH
    _geom_hbond_distance_HA
    _geom_hbond_distance_DA
    _geom_hbond_angle_DHA
    C2 H2 Br1 . 0.95 2.90 3.779(7) 155
    C9 H9 Br1 1_655 0.95 2.85 3.588(6) 135
    C38 H38 Br2 . 0.95 2.88 3.777(7) 157
    C45 H45 Br2 1_455 0.95 2.89 3.622(6) 135
    C72 H72 Br2 . 0.95 2.85 3.706(6) 150
    C18 H18 Cg4 1_555 0.95 2.88 3.681(7) 143
    C30 H30 Cg2 1_555 0.95 2.65 3.487(7) 147
    C35 H35 Cg4 2_665 0.95 2.90 3.711(7) 145
    C56 H56 Cg8 1_555 0.95 2.67 3.523(7) 149
    C64 H64 Cg6 2_765 0.95 2.69 3.490(7) 142
_shelx_res_file
;
EE
_publcif_info_exptl_table_max_cols 4
_publcif_info_exptl_table_use_headnotes n
loop_
_publcif_info_datablock.id
_publcif_info_datablock.publ_exptl
_publcif_info_datablock.publ_geom
_publcif_info_datablock.structure
'{703d2d4d-c0cf-49bc-8ec5-26b6d433fbf6}' ? ? ?
'{f9ac4e54-4f9e-4cd7-9ba1-35c4ab0d3d39}' y y y
loop_
_publcif_info_exptl_table_extra_item
sin_theta_over_lambda_max
loop_
_publcif_info_exptl_table_header_item
?
loop_
_publcif_info_tables.block_id
_publcif_info_tables.reference_item
"{703d2d4d-c0cf-49bc-8ec5-26b6d433fbf6}" "_publcif_info_datablock.publ_exptl"
loop_
_publcif_info_cif.paper_type
 EE
;
data_global
_journal_date_recd_electronic     2015-02-28
_journal_date_accepted     2015-03-07
_journal_name_full     'Acta Crystallographica, Section E'
_journal_year     2015
_journal_volume     71
_journal_issue      4
_journal_page_first     m87
_journal_page_last     m88
_journal_paper_category     HM
_journal_paper_doi     10.1107/S2056989015004703
_journal_coeditor_code     XU5839
_publ_contact_author_name     'Sarantos Marinakis'
_publ_contact_author_address
;
School of Biological and Chemical Sciences, Queen Mary University of London,
Joseph Priestley Building, Mile End Road, London E1 4NS, England
;
_publ_contact_author_email     s.marinakis@qmul.ac.uk
_publ_contact_author_fax     '+44 020 7882 7427'
_publ_contact_author_phone     '+44 020 7882 6603'
_publ_section_title
;
Crystal structure of
bromidonitrosylbis(triphenylphosphane-\k<i>P</i>)nickel(II)
;
_publ_section_title_footnote     .
loop_
    _publ_author_name
    _publ_author_address
    'Hockley, Rose'
;
Department of Chemistry and Biochemistry,
School of Biological and Chemical Sciences,
Queen Mary University of London,
Joseph Priestley Building,
Mile End Road, London E1 4NS, England
;
    'Irshad, Hira'
;
Department of Chemistry and Biochemistry,
School of Biological and Chemical Sciences,
Queen Mary University of London,
Joseph Priestley Building,
Mile End Road, London E1 4NS, England
;
    'Sheriff, Tippu S.'
;
Department of Chemistry and Biochemistry,
School of Biological and Chemical Sciences,
Queen Mary University of London,
Joseph Priestley Building,
Mile End Road, London E1 4NS, England
;
    'Motevalli, Majid'
;
Department of Chemistry and Biochemistry,
School of Biological and Chemical Sciences,
Queen Mary University of London,
Joseph Priestley Building,
Mile End Road, London E1 4NS, England
;
    'Marinakis, Sarantos'
;
Department of Chemistry and Biochemistry,
School of Biological and Chemical Sciences,
Queen Mary University of London,
Joseph Priestley Building,
Mile End Road, London E1 4NS, England
;
