# Supplementary material for: Crystal structure of bromido­nitro­syl­bis(tri­phenyl­phosphane-κP)nickel(II)
Source: Acta Crystallogr E Crystallogr Commun. 2015 Mar 18;71(Pt 4):m87–8. doi: 10.1107/S2056989015004703 (PMC4438846; doi:10.1107/S2056989015004703)
Supplement: Supplementary file 2 [file e-71-00m87-Isup2.hkl]

#
# h,k,l, Fc-squared, Fo-squared, sigma(Fo-squared), status flag
#
data_I
_shelx_title ' kat1_twin1_hklf4 in P-1'
_shelx_refln_list_code          4
_shelx_F_calc_maximum      390.39
_exptl_crystal_F_000      1416.00
_reflns_d_resolution_high  0.7682

loop_
 _space_group_symop_operation_xyz
 'x, y, z'
 '-x, -y, -z'

_cell_length_a     9.5585
_cell_length_b    14.7675
_cell_length_c    22.6079
_cell_angle_alpha  79.708
_cell_angle_beta   85.771
_cell_angle_gamma  89.944

_shelx_F_squared_multiplier     1.000

loop_
 _refln_index_h
 _refln_index_k
 _refln_index_l
 _refln_F_squared_calc
 _refln_F_squared_meas
 _refln_F_squared_sigma
 _refln_observed_status
   0   0   5      55926.00      25239.07        34.89 o
   0   0   6        279.40        379.31        11.12 o
   0   0   7       9325.58      10174.31        22.50 o
   0   0   8      18002.09      17884.01        34.35 o
   0   0   9       4460.98       4288.52        20.60 o
   0   0  10      78702.12      82899.57       106.66 o
   0   0  11       7022.52       6803.39        27.66 o
   0   0  12      84297.02      90189.90       104.63 o
   0   0  13      18189.33      17895.17        44.52 o
   0   0  14      21553.46      21668.09        51.79 o
   0   0  15      19644.67      19934.64        52.05 o
   0   0  16       2264.88       2065.05        20.14 o
   0   0 -17       4515.43       4560.27        31.40 o
   0   0  18        677.50        663.12        20.71 o
   0   0  19       8566.80       7023.77        34.66 o
   0   0  20        536.97        517.17        42.47 o
   0   0 -21      17449.62      17754.13        86.12 o
   0   0  22       4275.10       4568.73        53.56 o
   0   0  23       7090.44       7597.24        69.65 o
   0   0 -24       1952.68       1878.39        57.87 o
   0   0  25      11235.72      12204.08        85.75 o
   0   0  26         44.13         64.32        55.02 o
   0   0  27       2154.49       2332.74        67.40 o
   0   0  28         92.04         75.80        53.18 o
   0  -1  28         47.83         33.80        58.90 o
   0  -1  27         38.49         84.51        54.82 o
   0  -1  26         32.94         32.32        55.66 o
   0  -1  25        133.13         92.39        47.21 o
   0  -1  24        108.02        117.88        48.35 o
   0  -1  23         60.01         52.10        43.20 o
   0  -1  22         77.63        121.87        43.00 o
   0  -1  21         67.48        111.33        51.64 o
   0   1 -20        214.02        234.68        51.55 o
   0  -1  19        208.83        142.21        11.41 o
   0  -1  18        115.53        100.51        11.51 o
   0   1 -17         65.00         89.76        16.75 o
   0   1 -16         11.93         16.22        15.51 o
   0   1 -15        188.78        186.25        15.97 o
   0   1 -14         42.68         21.75        14.57 o
   0  -1  13         25.00         46.74        12.09 o
   0   1 -12        126.99         79.84        13.42 o
   0  -1  11         77.67         62.61        12.97 o
   0   1 -10        530.42        520.75        15.03 o
   0  -1   9          0.22         13.93        19.14 o
   0   1  -8        593.92        633.62        18.65 o
   0  -1   7        270.30        304.89        15.76 o
   0  -1   6          8.72         26.75        16.55 o
   0   1  -5         31.77         64.85        14.19 o
   0   1  -4          3.11         14.79        18.10 o
   0   1  -3          1.11         32.85        14.34 o
   0  -1   2         35.74         21.31        20.51 o
   0  -1  -2          2.10          2.05         3.70 o
   0  -1  -3          5.21         75.63         5.82 o
   0   1   4         15.70         18.71         7.01 o
   0   1   5          4.87         30.98         9.37 o
   0  -1  -6        183.43        189.15        10.69 o
   0  -1  -7         18.41         36.81        10.41 o
   0   1   8        145.14        118.27        11.08 o
   0   1   9         52.25         33.45        11.86 o
   0   1  10          4.85         13.35        14.61 o
   0   1  11        120.90        117.34        14.09 o
   0   1  12          3.56         11.66        14.55 o
   0   1  13        487.04        476.07        18.53 o
   0  -1 -14        117.99        126.26        17.04 o
   0   1  15        162.74        170.25        20.28 o
   0   1  16        181.71        210.59        21.82 o
   0   1  17          6.81         48.18        22.26 o
   0   1  18         61.76        109.21        23.86 o
   0   1  19          3.59          7.28        13.16 o
   0  -1 -20          3.70         -1.83        36.81 o
   0   1  21        153.24        229.83        43.27 o
   0   1  22          1.12         24.62        45.35 o
   0   1  23        265.45        243.31        47.27 o
   0   1  24          7.57        -39.23        49.61 o
   0   1  25        221.86        277.28        51.66 o
   0   1  26          2.38         46.95        49.91 o
   0   1  27         29.14         -5.70        58.17 o
   0   1  28          2.60         -8.29        58.28 o
   0   1  29         34.40         81.17        51.45 o
   0  -2  28        447.49        295.22       103.07 o
   0  -2  27       9494.91       9894.43       112.73 o
   0  -2  26       1087.94       1162.46        58.84 o
   0  -2  25       5277.49       5640.42        72.29 o
   0  -2  24       5095.50       5909.75        62.86 o
   0  -2  23       2548.68       2933.72        77.23 o
   0  -2  22       9877.39      10035.47        90.23 o
   0   2 -21       1072.70       1046.85        58.55 o
   0  -2  20      11905.48      12302.76        90.80 o
   0   2 -19       3650.96       2355.74        36.61 o
   0  -2  18       8451.79       8670.97        27.72 o
   0  -2  17       6637.71       3307.83        24.88 o
   0  -2  16       1264.30       1789.47        15.43 o
   0  -2  15      20584.58      10740.83        43.81 o
   0  -2  14      24919.58      13285.43        45.32 o
   0  -2  13       1021.32        652.87        14.05 o
   0  -2  12      32972.07      33292.33        68.19 o
   0  -2  11       1698.36       1835.99        28.23 o
   0  -2  10      36225.71      35260.64        67.06 o
   0  -2   9        368.91        442.73        24.35 o
   0   2  -8      66263.50      69107.79       126.16 o
   0  -2   7      11548.09      12941.50        35.11 o
   0  -2   6      54289.78      61519.34        91.55 o
   0  -2   5       1594.84       1797.45        25.87 o
   0  -2   4     152402.03     177989.91       397.39 o
   0  -2   3         47.50         95.43        31.32 o
   0  -2   2      12466.96      13626.20        29.16 o
   0   2  -1      41986.36      47808.12        71.47 o
   0   2   0      23987.18      26076.31        53.54 o
   0  -2  -1      61245.41      65755.64        83.33 o
   0  -2  -2      11523.80      12506.75        16.31 o
   0  -2  -3       1483.14       1608.22         8.33 o
   0   2   4      44912.28      51164.36        53.35 o
   0   2   5       5194.85       5278.62        12.43 o
   0   2   6     125039.48     139312.38       196.06 o
   0   2   7       1091.39       1121.22        12.06 o
   0   2   8     132225.81     145307.97       209.62 o
   0   2   9      23214.82      24409.77        31.18 o
   0   2  10       3539.73       3352.07        17.25 o
   0   2  11      59628.38      63710.48        59.77 o
   0   2  12       1598.54       1949.62        18.67 o
   0   2  13      54538.36      57169.36        58.33 o
   0  -2 -14         25.45         47.17        19.17 o
   0   2  15      11924.42      12081.36        41.55 o
   0   2  16       4453.78       4971.22        32.82 o
   0   2  17       2712.67       2765.28        31.36 o
   0   2  18       6832.42       6841.42        43.41 o
   0   2  19       1763.69       1698.74        34.64 o
   0   2  20        917.41        881.64        45.44 o
   0  -2 -21      31351.61      33476.32       104.77 o
   0  -2 -22        458.25        507.91        45.99 o
   0   2  23       8084.97       8914.63        65.98 o
   0   2  24       1367.53       1413.74        57.54 o
   0   2  25       9147.17      10629.59        78.12 o
   0   2  26       3049.85       3190.30        67.71 o
   0   2  27       3290.91       3702.70        75.60 o
   0   2  28        141.31        169.05        60.65 o
   0   2  29        928.12        882.26        70.18 o
   0  -3  27        167.04         76.57        68.63 o
   0  -3  26        179.26        321.43        80.05 o
   0  -3  25         71.66        120.63       172.89 o
   0  -3  24         68.75         66.56        60.97 o
   0  -3  23         25.59         32.21        63.28 o
   0   3 -22         23.27        -30.36        59.90 o
   0  -3  21         25.77         44.28        50.38 o
   0   3 -20        149.23        185.68        51.06 o
   0  -3  19        124.52        106.35        30.65 o
   0   3 -18         80.92         46.31        12.29 o
   0  -3  17        133.68         88.36        15.49 o
   0  -3  16        133.14        162.54        17.69 o
   0  -3  15         18.93         36.97        31.17 o
   0   3 -14        314.02        266.38        32.41 o
   0  -3  13         16.81         19.73        23.23 o
   0   3 -12        338.93        370.85        25.94 o
   0  -3  11         14.32         55.52        24.55 o
   0  -3  10        147.59        137.81        25.03 o
   0  -3   9         25.52         54.34        22.82 o
   0  -3   8         10.51         21.55        15.00 o
   0  -3   7          0.03         -2.03        16.80 o
   0  -3   6         54.61         45.13        39.23 o
   0  -3   5         13.60          2.60        19.88 o
   0  -3   4        106.91         64.05        32.12 o
   0   3  -3         14.49         -5.30        27.33 o
   0   3  -2         13.67         18.46        19.03 o
   0   3  -1        106.57         85.63        14.75 o
   0   3   0        162.02        153.26        10.94 o
   0   3   1         19.72         12.50         7.91 o
   0  -3  -2          0.65          5.65         7.70 o
   0   3   3          8.86         11.28         7.93 o
   0   3   4          0.50          2.64         8.97 o
   0   3   5         11.25          2.61        11.03 o
   0  -3  -6         26.13         28.99        11.00 o
   0   3   7          0.54          9.71        11.31 o
   0   3   8         43.59         53.11        12.30 o
   0   3   9          8.08         35.65        12.23 o
   0   3  10          9.55         23.23        14.38 o
   0   3  11        123.96         93.77        13.65 o
   0   3  12         61.15         68.55        15.58 o
   0   3  13         26.28         55.71        16.53 o
   0  -3 -14         95.17         98.79        18.04 o
   0  -3 -15         30.46         27.97        19.16 o
   0   3  16         16.70         39.60        19.72 o
   0   3  17          4.59         21.97        27.22 o
   0   3  18          0.03         64.58        32.10 o
   0   3  19         55.20         54.00        30.16 o
   0  -3 -20          0.17          1.27        42.74 o
   0   3  21        169.23        142.73        42.69 o
   0   3  22         12.22         14.41        47.03 o
   0   3  23         46.64        111.08        49.22 o
   0   3  24          2.55         24.33        48.21 o
   0   3  25          4.49        120.88        55.16 o
   0   3  26         41.09          0.58        59.44 o
   0   3  27          1.48         18.94        53.52 o
   0   3  28          1.46        -10.39        61.15 o
   0   3  29         17.82        143.32        62.52 o
   0  -4  26       2705.18       3076.81       201.35 o
   0  -4  25        152.90         33.70       174.88 o
   0  -4  24       3413.63       3859.39       203.44 o
   0  -4  23        119.49        120.72        59.36 o
   0  -4  22       1819.58       2036.13        65.79 o
   0  -4  21         15.69         14.25        56.19 o
   0  -4  20       1718.85       1747.94        56.40 o
   0   4 -19       5203.52       5345.86        66.11 o
   0  -4  18      22043.25      21539.11        79.55 o
   0  -4  17       3491.59       3409.91        45.48 o
   0  -4  16      23590.16      23942.83        78.98 o
   0  -4  15        103.14         80.05        27.51 o
   0   4 -14      22996.36      24752.87        71.76 o
   0  -4  13       1879.96       1920.85        29.74 o
   0  -4  12      15239.91      15724.93        61.60 o
   0  -4  11        686.19        488.66        27.53 o
   0   4 -10       1924.41       1565.18        22.93 o
   0   4  -9      10384.94      10610.66        34.71 o
   0  -4   8       8530.61       8072.36        30.38 o
   0  -4   7       1028.57       1573.14        42.89 o
   0  -4   6      71623.25      79628.40       121.74 o
   0  -4   5       7788.88       8798.85        33.11 o
   0  -4   4      51180.40      55350.76        72.40 o
   0  -4   3      23166.37      26659.23        46.02 o
   0   4  -2      71498.20      82894.66       134.44 o
   0   4  -1        486.12        420.90        11.75 o
   0  -4   0       1263.83       1312.91        13.73 o
   0  -4  -1      13920.79      16338.64        22.65 o
   0   4   2       1490.28       1801.82        11.86 o
   0  -4  -3      62340.09      70161.24        96.30 o
   0   4   4      22561.12      24454.91        21.89 o
   0   4   5      19025.62      20151.47        23.48 o
   0   4   6      22466.07      24249.74        26.51 o
   0   4   7      41784.69      44934.84        37.65 o
   0  -4  -8       6685.13       6759.59        20.91 o
   0   4   9      30573.79      31962.18        37.22 o
   0   4  10          3.09         19.61        14.18 o
   0   4  11       2373.08       1720.40        17.34 o
   0   4  12       2934.23       2812.12        21.89 o
   0  -4 -13      20447.89      22428.21        38.52 o
   0   4  14        175.60        143.82        17.81 o
   0   4  15      11543.91      11937.49        39.71 o
   0   4  16         19.08         35.29        21.75 o
   0  -4 -17      15744.46      16029.06        44.51 o
   0  -4 -18        168.96        200.00        24.83 o
   0   4  19      16229.55      16487.94        53.31 o
   0  -4 -20       1641.57       1701.28        46.54 o
   0   4  21      11675.33      11806.30        77.14 o
   0   4  22       8481.99       8476.85        72.13 o
   0   4  23        182.78        128.39        46.61 o
   0   4  24       5104.38       5528.41        75.39 o
   0   4  25         35.30         22.56        59.83 o
   0   4  26       1708.29       2022.86        63.55 o
   0   4  27       1784.06       1918.35        71.58 o
   0   4  28        362.33        504.73        67.37 o
   0   4  29       4892.87       5065.64        85.28 o
   0  -5  26         93.01        294.86       187.61 o
   0  -5  25         26.17         -6.42       182.96 o
   0  -5  24         93.28         43.97       186.27 o
   0  -5  23         28.96        126.91       152.93 o
   0  -5  22          1.74         96.40       175.33 o
   0  -5  21          4.42         -3.77        42.11 o
   0   5 -20         99.39         72.45        46.58 o
   0  -5  19          0.71        -45.58        45.58 o
   0  -5  18        360.71        320.25        35.27 o
   0  -5  17          2.69          5.45        32.65 o
   0  -5  16        124.60        212.29        31.64 o
   0  -5  15          5.07         78.62        30.38 o
   0  -5  14         71.40         36.89        24.23 o
   0   5 -13          4.16         27.52        27.15 o
   0   5 -12         62.93         42.44        20.42 o
   0  -5  11         26.81         33.88        17.26 o
   0  -5  10        113.94        120.90        18.67 o
   0  -5   9          2.42        -12.83        16.62 o
   0  -5   8         58.61         81.04        16.50 o
   0   5  -7         12.71          1.11        12.41 o
   0  -5   6         88.91         72.99        20.61 o
   0   5  -5        112.23         69.69        32.37 o
   0  -5   4        140.39        144.94        24.94 o
   0  -5   3          1.45          2.51         9.23 o
   0   5  -2         15.92         28.63        11.32 o
   0  -5   1         12.87          4.58        11.23 o
   0  -5   0          3.69         25.19        12.45 o
   0   5   1        270.08        239.58        11.74 o
   0  -5  -2        135.25        169.35        10.49 o
   0  -5  -3          3.57          7.02        10.54 o
   0   5   4          0.31          2.17         9.91 o
   0  -5  -5          4.00          4.96         9.28 o
   0   5   6         28.88         17.69        10.48 o
   0   5   7         40.77         53.46        12.52 o
   0   5   8          7.03         20.64        12.97 o
   0   5   9          0.04          7.77        15.54 o
   0   5  10         19.91          5.15        14.29 o
   0  -5 -11         27.18         57.24        15.29 o
   0   5  12         30.38         69.60        16.71 o
   0  -5 -13         49.54         67.35        16.81 o
   0   5  14         28.88         33.52        18.54 o
   0  -5 -15          2.78         14.95        21.52 o
   0   5  16          5.12         26.35        23.88 o
   0  -5 -17         74.54         43.29        23.71 o
   0   5  18         17.90         10.80        26.19 o
   0  -5 -19         53.81         78.05        28.41 o
   0   5  20          3.21        -15.18        31.31 o
   0   5  21         23.44         66.50        31.25 o
   0  -5 -22        132.95         59.29        43.41 o
   0   5  23         59.50         97.84        52.58 o
   0   5  24          8.23         41.92        48.49 o
   0   5  25         46.33         40.48        57.50 o
   0   5  26         29.36         -8.33        61.64 o
   0   5  27         19.94         27.20        62.33 o
   0   5  28         31.04        121.94        59.83 o
   0   5  29         32.67         44.64        68.04 o
   0  -6  25          2.26        297.72       192.79 o
   0  -6  24       2546.59       2974.34       203.73 o
   0  -6  23        155.80       -107.42       183.60 o
   0  -6  22        282.86        105.19       180.75 o
   0  -6  21       1727.79       2064.38       192.46 o
   0  -6  20       2848.31       3175.14       192.79 o
   0  -6  19       1205.61       1092.20        48.33 o
   0  -6  18       7652.97       8594.01        48.97 o
   0   6 -17       3953.62       4231.06        48.37 o
   0   6 -16       9651.65       8507.23        54.21 o
   0  -6  15       5920.98       5993.63        47.36 o
   0  -6  14       7375.75       7133.70        47.46 o
   0   6 -13       3880.44       4056.81        31.40 o
   0  -6  12       3389.75       3398.13        28.48 o
   0  -6  11        243.83        442.99        19.07 o
   0  -6  10       6120.88       6477.13        29.90 o
   0  -6   9        274.38        235.59        14.48 o
   0  -6   8       2195.82       2128.27        16.10 o
   0  -6   7      13643.30      13304.28        28.54 o
   0  -6   6      11794.41      12434.32        44.43 o
   0   6  -5      42474.21      46935.42        79.90 o
   0   6  -4        107.71        135.50        29.91 o
   0   6  -3      32866.68      34889.27        55.51 o
   0  -6   2       2558.28       2711.69        17.00 o
   0  -6   1      20100.78      21699.87        35.76 o
   0  -6   0       7171.51       7830.50        20.41 o
   0  -6  -1        174.86        260.03        11.63 o
   0   6   2       2478.19       3061.33        16.19 o
   0  -6  -3       3274.57       3409.25        14.50 o
   0  -6  -4          0.22         23.90        10.13 o
   0  -6  -5      24604.22      26776.06        30.01 o
   0  -6  -6         23.58         72.76         9.58 o
   0  -6  -7      30834.91      32991.30        30.54 o
   0  -6  -8       2382.35       2496.95        15.55 o
   0  -6  -9      33310.98      36284.28        38.72 o
   0  -6 -10       4880.55       4686.18        22.03 o
   0  -6 -11       2442.12       2315.01        21.70 o
   0  -6 -12       4323.70       4253.92        27.02 o
   0   6  13       1255.84       1228.58        21.10 o
   0  -6 -14        713.99        610.15        22.30 o
   0   6  15       7166.57       7402.09        36.33 o
   0   6  16       4684.15       4927.38        35.63 o
   0   6  17       3719.86       3607.39        37.33 o
   0   6  18       9515.26       9288.41        49.68 o
   0   6  19       6532.20       6280.63        47.34 o
   0   6  20      12094.40      12199.14        61.46 o
   0  -6 -21        514.29        612.24        35.83 o
   0  -6 -22       2296.17       2294.93        41.34 o
   0   6  23         21.19          2.16        57.42 o
   0   6  24        557.07        781.07        73.87 o
   0   6  25        443.33        428.63        64.15 o
   0   6  26       1495.30       1636.55        79.92 o
   0   6  27         53.20         15.14        60.74 o
   0   6  28       4310.30       4672.60        76.95 o
   0   6  29         91.77         98.97        66.37 o
   0  -7  24         22.26        218.33       147.62 o
   0  -7  23         22.49        122.03       190.09 o
   0  -7  22         52.40         28.68       150.10 o
   0  -7  21          9.58         23.55       185.27 o
   0  -7  20         39.02         85.35       172.85 o
   0  -7  19         25.67       -169.70       169.70 o
   0  -7  18         58.41         34.94       136.42 o
   0  -7  17         44.60         91.84        71.47 o
   0  -7  16         67.40        122.42        27.76 o
   0  -7  15         27.10         58.38        26.31 o
   0  -7  14         66.53         83.38        22.31 o
   0  -7  13         12.81         20.47        16.18 o
   0  -7  12         32.78         49.32        15.70 o
   0  -7  11         27.64         30.11        13.10 o
   0  -7  10         55.99         49.63        10.66 o
   0  -7   9         54.32         30.30         7.48 o
   0   7  -8          7.89         27.33        25.74 o
   0  -7   7         67.47         61.49        22.06 o
   0  -7   6         47.25         31.47        23.66 o
   0  -7   5         64.65         75.49        29.44 o
   0  -7   4          3.44          4.77         7.54 o
   0   7  -3        272.80        219.88        12.46 o
   0   7  -2        167.75        186.80        14.69 o
   0   7  -1         10.49         17.72        13.00 o
   0  -7   0          7.54          9.22        15.61 o
   0  -7  -1         22.53         21.24        11.23 o
   0   7   2         47.63         40.81        14.54 o
   0   7   3        298.31        352.48        11.68 o
   0   7   4         51.65         86.85        11.73 o
   0   7   5          0.48         11.44        12.48 o
   0   7   6          1.07         20.68        12.41 o
   0  -7  -7         59.67         70.16        10.80 o
   0  -7  -8        104.42         96.99        12.62 o
   0   7   9         36.37         44.66        12.67 o
   0  -7 -10         39.12         20.93        15.14 o
   0   7  11         38.00         38.12        18.35 o
   0  -7 -12         42.87         43.09        17.77 o
   0  -7 -13        195.99        185.22        19.87 o
   0  -7 -14         18.40         20.29        20.70 o
   0  -7 -15         36.15         79.17        24.23 o
   0   7  16         84.53        108.44        25.22 o
   0  -7 -17          6.88         37.36        26.68 o
   0   7  18         64.26         94.80        28.74 o
   0  -7 -19          2.92          1.68        31.16 o
   0  -7 -20         40.05         99.74        34.47 o
   0  -7 -21         51.66         96.29        35.76 o
   0   7  22         16.64         39.12        32.47 o
   0  -7 -23          5.06         64.18        38.28 o
   0   7  24         13.24        -17.20        65.40 o
   0   7  25         14.28         52.28        59.58 o
   0   7  26         17.66        -23.04        63.41 o
   0   7  27         56.61        113.13        70.25 o
   0   7  28         13.08         98.19        66.31 o
   0  -8  23         28.26        290.29       120.10 o
   0  -8  22       5211.92       5146.00       137.61 o
   0  -8  21         18.36        189.44       112.07 o
   0  -8  20       2605.65       2937.09       118.28 o
   0  -8  19       2064.71       2246.59       110.80 o
   0  -8  18         42.42         36.66        98.43 o
   0  -8  17       3850.89       3805.77        75.09 o
   0  -8  16        243.92        186.80        56.62 o
   0  -8  15       5629.47       5693.79        70.92 o
   0  -8  14        614.88        606.29        39.65 o
   0  -8  13       3243.85       3039.10        48.47 o
   0   8 -12        249.16        274.30        36.52 o
   0  -8  11       5876.74       5932.53        68.79 o
   0  -8  10       8625.81       8722.46        71.04 o
   0   8  -9       5280.70       5354.89        48.24 o
   0  -8   8        959.64        928.84        30.96 o
   0  -8   7       2565.79       2625.95        34.68 o
   0  -8   6       3056.35       3170.29        34.42 o
   0  -8   5      17557.54      19177.60        62.56 o
   0  -8   4       6264.89       6440.82        22.32 o
   0   8  -3       6454.74       6198.23        25.46 o
   0   8  -2       8192.11       9205.02        26.89 o
   0  -8   1       5456.93       5476.60        22.49 o
   0  -8   0         54.33         26.89        14.21 o
   0  -8  -1      17738.85      18188.72        29.88 o
   0   8   2        896.70       1105.27        16.11 o
   0  -8  -3      11418.37      12779.03        26.99 o
   0   8   4        114.25        233.33        13.79 o
   0   8   5       9789.17      10611.35        26.18 o
   0   8   6      43452.25      47748.00        55.53 o
   0   8   7        536.44        432.60        15.84 o
   0   8   8      26304.85      25956.86        37.15 o
   0  -8  -9        154.24        119.67        13.77 o
   0   8  10      10968.70      11479.35        30.46 o
   0  -8 -11       5871.50       5950.98        28.79 o
   0   8  12        519.70        514.22        19.28 o
   0   8  13       1520.71       1594.53        23.85 o
   0  -8 -14        112.62        146.17        22.25 o
   0  -8 -15       1397.70       1414.17        27.80 o
   0  -8 -16      11218.43      11142.78        49.94 o
   0  -8 -17         20.47         14.01        31.36 o
   0   8  18      19591.99      18826.96        72.46 o
   0   8  19        175.42        103.47        31.65 o
   0  -8 -20       9726.34      10372.28        62.61 o
   0  -8 -21        468.72        498.34        41.06 o
   0   8  22       1560.88       1849.13        43.14 o
   0  -8 -23        182.29        219.52        42.70 o
   0   8  24       1048.98       1216.05        63.80 o
   0   8  25          0.83         20.15        60.50 o
   0   8  26       1602.59       1734.60        75.40 o
   0   8  27        563.69        339.91        73.22 o
   0   8  28       2377.19       2584.03        89.20 o
   0  -9  23        160.90       -209.16       209.16 o
   0  -9  22         77.93        335.84       193.59 o
   0  -9  21          3.98         25.38       113.25 o
   0  -9  20        158.60        161.95       106.06 o
   0  -9  19         15.64         69.93       105.11 o
   0  -9  18          9.35         25.59        84.96 o
   0  -9  17          4.25         48.03        93.64 o
   0  -9  16          7.09        -17.75        61.80 o
   0  -9  15        179.33        139.77        38.15 o
   0  -9  14          1.48        -39.94        39.94 o
   0  -9  13        149.62        100.89        37.21 o
   0  -9  12          6.55         64.92        35.39 o
   0  -9  11        148.02         98.65        46.69 o
   0  -9  10         80.59        214.04        50.72 o
   0  -9   9         10.56         99.42        37.10 o
   0  -9   8          0.81         13.11        33.63 o
   0  -9   7         71.82         93.67        28.86 o
   0  -9   6         14.38         35.34        24.83 o
   0  -9   5         64.65        107.95        31.45 o
   0  -9   4          2.95          6.76        27.35 o
   0  -9   3         58.55         69.67        25.89 o
   0  -9   2         48.11          6.34        13.92 o
   0  -9   1        453.06        452.67        15.55 o
   0  -9   0        133.95        143.95        13.64 o
   0  -9  -1          1.69         13.80        11.03 o
   0  -9  -2          2.63          0.72        15.79 o
   0   9   3         57.99         63.00        15.03 o
   0  -9  -4         12.38         27.15        13.31 o
   0   9   5        321.01        336.43        14.13 o
   0   9   6         55.50         50.49        14.62 o
   0  -9  -7        272.29        268.67        17.34 o
   0   9   8         79.51         84.08        17.07 o
   0   9   9         76.17         93.33        11.97 o
   0  -9 -10          1.69         24.02        13.90 o
   0   9  11          1.63         30.92        18.52 o
   0  -9 -12         28.01         -1.99        20.01 o
   0  -9 -13         28.79         31.09        20.66 o
   0  -9 -14          1.59         22.39        23.17 o
   0  -9 -15         28.24         53.91        24.24 o
   0   9  16         37.94         54.13        27.55 o
   0  -9 -17        150.00        175.50        28.89 o
   0   9  18         25.88        101.80        31.15 o
   0   9  19        209.23        235.63        33.90 o
   0  -9 -20          0.92         23.29        34.51 o
   0  -9 -21        161.69        178.93        39.73 o
   0   9  22         11.72         50.17        40.71 o
   0   9  23         22.74         57.53        40.87 o
   0  -9 -24          0.06         65.42        52.65 o
   0  -9 -25          3.26         90.98        49.96 o
   0   9  26          8.14         25.38        67.30 o
   0   9  27          7.49        -21.85        70.35 o
   0 -10  21       1927.97       1641.55       215.12 o
   0 -10  20        107.74        118.62       158.25 o
   0 -10  19       2354.92       2462.41       111.90 o
   0 -10  18        124.06        219.10        99.76 o
   0 -10  17       1975.16       1820.98       102.38 o
   0 -10  16        180.00        154.92        43.36 o
   0 -10  15        222.11        205.59        43.80 o
   0 -10  14         70.48        144.06        38.74 o
   0 -10  13         43.48        -10.36        39.47 o
   0 -10  12       3687.22       3747.04        56.88 o
   0 -10  11       3529.42       4141.46        57.83 o
   0 -10  10       1774.36       2072.18        54.52 o
   0 -10   9      29620.72      31880.76       103.84 o
   0 -10   8          9.08         32.08        47.68 o
   0 -10   7       6342.24       6792.31        54.10 o
   0 -10   6       1072.05       1155.32        37.07 o
   0 -10   5        249.73        362.62        36.77 o
   0 -10   4       2676.83       2839.35        37.10 o
   0 -10   3        349.97        359.08        25.08 o
   0  10  -2       4922.64       5186.00        31.56 o
   0 -10   1        328.48        335.03        22.73 o
   0 -10   0      10689.38      11593.97        37.67 o
   0 -10  -1       4648.09       4637.64        18.89 o
   0 -10  -2      19155.61      21243.85        40.86 o
   0 -10  -3      14915.92      16249.61        33.65 o
   0 -10  -4       3573.77       3555.97        21.53 o
   0 -10  -5        309.09        385.52        17.19 o
   0 -10  -6       3918.84       3994.35        23.07 o
   0 -10  -7         85.48         74.67        19.77 o
   0 -10  -8       2934.78       2994.55        28.51 o
   0  10   9       2648.43       2782.37        25.19 o
   0 -10 -10       8657.47       8859.54        35.30 o
   0 -10 -11        119.64         91.88        13.10 o
   0 -10 -12      12523.81      12218.36        35.51 o
   0  10  13       2195.52       2093.72        26.22 o
   0 -10 -14      13596.94      13905.84        45.88 o
   0 -10 -15       1144.83       1157.58        25.40 o
   0  10  16       7783.02       7589.88        40.79 o
   0 -10 -17       2835.77       2848.82        41.07 o
   0  10  18        266.36        220.73        30.53 o
   0  10  19       1085.28       1206.77        36.58 o
   0  10  20        189.91        149.10        32.68 o
   0  10  21        968.61        977.37        37.55 o
   0  10  22       1729.80       2014.79        47.59 o
   0 -10 -23       1742.91       1652.49        47.72 o
   0  10  24       4732.91       4977.88        73.46 o
   0  10  25         49.44         63.94        51.47 o
   0 -10 -26       3833.48       4377.79        62.20 o
   0 -11  20         23.63        -13.94       193.76 o
   0 -11  19        213.45        260.19       194.58 o
   0 -11  18          0.49        221.46       161.28 o
   0 -11  17        123.29        171.63        89.36 o
   0 -11  16          6.28         68.21        51.50 o
   0 -11  15         50.85         92.43        45.52 o
   0 -11  14         26.83         85.19        41.64 o
   0 -11  13          1.58         -3.12        42.76 o
   0 -11  12          4.66         20.67        48.46 o
   0 -11  11         47.60         41.97        48.41 o
   0 -11  10          5.27        118.78        52.62 o
   0 -11   9        151.16        152.03        46.08 o
   0 -11   8          0.59        155.28        46.35 o
   0 -11   7         56.86         92.38        39.81 o
   0 -11   6         46.40          8.17        35.04 o
   0 -11   5        362.96        346.62        34.32 o
   0 -11   4         30.92         62.71        35.28 o
   0 -11   3         64.94         58.26        26.07 o
   0  11  -2         13.77         33.79        29.08 o
   0 -11   1         15.17         90.28        24.48 o
   0 -11   0         48.18         46.07        17.00 o
   0 -11  -1        219.64        204.48        10.97 o
   0 -11  -2         15.26         16.94        23.92 o
   0 -11  -3         68.04         87.56        20.29 o
   0 -11  -4         16.87         26.95        19.09 o
   0 -11  -5         48.73         63.04        18.37 o
   0 -11  -6         14.73          9.04        18.99 o
   0 -11  -7        122.36        103.86        21.84 o
   0 -11  -8          1.04          9.95        25.07 o
   0 -11  -9         44.66         23.96        27.36 o
   0 -11 -10         92.35         96.92        31.07 o
   0 -11 -11        187.02        152.88        22.48 o
   0 -11 -12          0.27          1.86        14.16 o
   0 -11 -13        202.22        174.10        15.99 o
   0 -11 -14        110.75        165.80        22.17 o
   0 -11 -15          5.58          5.31        29.79 o
   0 -11 -16         30.43          1.94        31.39 o
   0  11  17         48.40         30.26        31.01 o
   0 -11 -18         65.69         49.29        31.68 o
   0 -11 -19         29.36         17.03        34.39 o
   0 -11 -20          3.90         58.84        33.05 o
   0  11  21         99.71        116.13        34.37 o
   0 -11 -22          4.49         32.08        36.60 o
   0 -11 -23         38.03         -3.99        55.38 o
   0  11  24          2.77        193.61        79.05 o
   0  11  25         12.23        -68.91        83.20 o
   0  11  26         10.93        -41.52        85.56 o
   0 -12  19       2297.18       2131.80       216.85 o
   0 -12  18        405.60        437.94       193.84 o
   0 -12  17        591.70        589.57        73.96 o
   0 -12  16          0.30        -27.03        67.83 o
   0 -12  15         57.55         79.07        52.00 o
   0 -12  14         18.59         -8.57        43.65 o
   0 -12  13       2581.54       2205.18        64.41 o
   0 -12  12       1897.70       1831.79        61.54 o
   0 -12  11       1672.98       1728.75        61.78 o
   0 -12  10       4555.64       5136.60        58.13 o
   0 -12   9       1132.15       1225.16        57.05 o
   0 -12   8       2492.49       2856.67        52.72 o
   0 -12   7         79.84         47.12        47.13 o
   0 -12   6       3917.66       4420.16        50.99 o
   0 -12   5         44.32         43.90        32.49 o
   0 -12   4       3911.16       4248.48        38.00 o
   0 -12   3        110.43        165.76        31.00 o
   0 -12   2         20.73         11.68        31.62 o
   0 -12   1      15912.91      16758.05        54.96 o
   0 -12   0       1536.54       1631.98        22.53 o
   0 -12  -1        179.99        167.86        27.62 o
   0 -12  -2      11577.54      11733.43        51.55 o
   0 -12  -3       4670.47       4896.18        35.59 o
   0 -12  -4      18832.18      19876.90        54.06 o
   0 -12  -5        461.04        446.37        20.09 o
   0 -12  -6       6430.40       6863.50        36.89 o
   0 -12  -7        190.32        149.83        25.88 o
   0 -12  -8        341.42        360.76        27.45 o
   0 -12  -9       1347.75       1498.20        29.85 o
   0 -12 -10        136.85        175.44        27.90 o
   0 -12 -11        300.44        316.62        34.99 o
   0 -12 -12       7014.39       6449.89        43.69 o
   0  12  13        466.25        379.51        28.00 o
   0 -12 -14       3373.00       3327.94        39.14 o
   0 -12 -15       2835.52       2757.99        36.53 o
   0 -12 -16       3688.35       3789.53        39.84 o
   0  12  17        493.43        457.02        32.83 o
   0  12  18       1262.95       1425.81        37.08 o
   0 -12 -19       2475.10       2752.68        55.41 o
   0  12  20        630.03        577.59        49.47 o
   0  12  21       1658.44       1552.37        55.85 o
   0 -12 -22        227.04        173.65        51.77 o
   0 -12 -23       1618.16       1851.50        59.66 o
   0  12  24        734.91        652.41        76.37 o
   0  12  25       1966.79       2150.47        83.02 o
   0 -13  17         30.94       -117.65       182.95 o
   0 -13  16         19.33         -5.13        72.64 o
   0 -13  15          8.95         38.23        69.50 o
   0 -13  14         18.34         15.18        52.64 o
   0 -13  13         67.24        183.84        79.99 o
   0 -13  12          7.50         39.91        56.92 o
   0 -13  11         32.11         16.33        56.32 o
   0 -13  10         59.57        102.81        44.26 o
   0 -13   9        241.05        153.44        45.20 o
   0 -13   8          1.59         -1.63        50.14 o
   0 -13   7        117.42         97.41        44.52 o
   0 -13   6          0.12         27.76        45.73 o
   0 -13   5          6.62         36.65        42.34 o
   0 -13   4         19.34         75.40        37.88 o
   0 -13   3        107.57        159.81        45.70 o
   0 -13   2          2.99        -37.55        44.84 o
   0 -13   1         21.77        -17.48        47.75 o
   0 -13   0          9.00         52.30        33.25 o
   0 -13  -1         41.16         56.39        27.50 o
   0 -13  -2         98.15        103.79        28.98 o
   0 -13  -3        421.09        367.43        26.98 o
   0 -13  -4          1.82         32.14        40.34 o
   0 -13  -5         22.92         65.92        46.13 o
   0 -13  -6         47.79        120.66        49.39 o
   0 -13  -7          3.39         -6.82        45.70 o
   0 -13  -8        114.15        114.08        57.77 o
   0 -13  -9         73.92         26.98        47.08 o
   0 -13 -10         57.43         55.14        50.74 o
   0 -13 -11         45.71          5.15        51.08 o
   0  13  12          1.14        -24.41        41.85 o
   0 -13 -13         89.69        113.04        45.96 o
   0 -13 -14         13.12          4.30        41.46 o
   0  13  15          5.60         54.08        39.00 o
   0 -13 -16         82.96         93.75        45.07 o
   0  13  17         65.08         61.37        43.76 o
   0 -13 -18        146.57        100.77        46.69 o
   0  13  19          5.52         49.95        52.69 o
   0 -13 -20         29.97         96.22        50.11 o
   0  13  21          1.71        -12.50        56.87 o
   0 -13 -22         49.69         44.47        60.58 o
   0 -13 -23          0.56         16.67        56.53 o
   0  13  24         27.49        -27.00        74.04 o
   0 -14  15        569.17        562.70        75.24 o
   0 -14  14         93.41         84.84        58.24 o
   0 -14  13        688.36        800.24        73.74 o
   0 -14  12        669.82        540.13        76.27 o
   0 -14  11        227.22        270.94        92.47 o
   0 -14  10        445.80        514.09        91.10 o
   0 -14   9        319.40        394.35        49.64 o
   0 -14   8       1662.52       1864.14        51.83 o
   0 -14   7        368.13        453.81        43.61 o
   0 -14   6       2588.21       2792.87        47.00 o
   0 -14   5       2150.06       2506.25        46.34 o
   0 -14   4       2614.21       2746.67        57.50 o
   0 -14   3        188.17        176.01        45.82 o
   0 -14   2       1303.94       1333.12        47.96 o
   0 -14   1          3.92         22.81        47.52 o
   0 -14   0       1414.73       1466.28        53.91 o
   0 -14  -1       2217.35       2424.95        61.12 o
   0 -14  -2        263.59        396.16        55.66 o
   0 -14  -3       2476.48       2804.39        52.64 o
   0 -14  -4       2160.38       2288.66        58.60 o
   0 -14  -5         98.66         64.06        53.63 o
   0 -14  -6       1231.49       1410.30        56.94 o
   0 -14  -7        594.78        495.14        54.73 o
   0 -14  -8       1011.73       1221.23        57.96 o
   0 -14  -9         27.01        107.32        54.84 o
   0 -14 -10       1707.81       1780.01        61.38 o
   0 -14 -11       1649.70       1701.28        56.15 o
   0 -14 -12       2563.48       2849.51        67.05 o
   0 -14 -13       2253.34       2150.88        74.43 o
   0 -14 -14         11.36         21.38        65.43 o
   0 -14 -15       6309.65       6654.53        95.41 o
   0 -14 -16         84.37        192.51        52.69 o
   0 -14 -17       1795.91       1756.73        53.31 o
   0 -14 -18        799.04        698.31        52.60 o
   0  14  19        514.49        449.80        58.21 o
   0 -14 -20       1788.14       1852.22        65.15 o
   0  14  21        215.94        377.97        59.97 o
   0  14  22          2.86         32.38        53.04 o
   0  14  23        299.61        228.90        59.52 o
   0 -15  13        128.89         -0.24        89.79 o
   0 -15  12         10.92         13.62        76.58 o
   0 -15  11         54.83        171.51        95.44 o
   0 -15  10         11.66         44.82        78.59 o
   0 -15   9          1.61        109.96        80.23 o
   0 -15   8        117.61        373.78        94.27 o
   0 -15   7         76.49        -57.71        90.79 o
   0 -15   6         23.71         13.77        47.84 o
   0 -15   5         60.40         95.68        50.04 o
   0 -15   4         24.42         28.88        43.07 o
   0 -15   3         10.29         32.22        48.84 o
   0 -15   2        147.68         96.89        46.20 o
   0 -15   1        196.99        226.70        43.76 o
   0 -15   0          1.84         -2.40        54.78 o
   0 -15  -1         15.71         59.97        55.23 o
   0 -15  -2         17.27        201.35        51.56 o
   0 -15  -3          1.60         59.37        47.41 o
   0 -15  -4        248.05        184.84        55.03 o
   0 -15  -5        117.76        194.89        55.51 o
   0 -15  -6         25.44         17.44        54.96 o
   0 -15  -7          5.07         57.24        50.16 o
   0 -15  -8         17.34        -63.25        63.51 o
   0 -15  -9          0.71         78.07        64.35 o
   0 -15 -10         38.39         82.56        59.74 o
   0 -15 -11          6.07        -32.51        66.07 o
   0 -15 -12         81.64         30.29        55.29 o
   0 -15 -13          0.28         62.52        61.81 o
   0 -15 -14        201.79         92.94        61.97 o
   0 -15 -15         24.74        137.55        72.47 o
   0 -15 -16        163.87        149.29        72.21 o
   0 -15 -17         64.64         83.65        74.73 o
   0 -15 -18          9.86        -78.50        78.50 o
   0 -15 -19         51.67         44.33        67.94 o
   0 -15 -20          0.86        -21.95        80.01 o
   0 -15 -21          0.35         69.99        69.73 o
   0 -15 -22         25.78          2.36       106.38 o
   0 -16  11        106.07         93.49       122.62 o
   0 -16  10          3.14        183.16       123.77 o
   0 -16   9        767.29        686.33       101.74 o
   0 -16   8        595.62        460.08       100.05 o
   0 -16   7         11.14        -54.24       126.55 o
   0 -16   6         37.14        102.78       127.98 o
   0 -16   5         17.42        244.73       126.12 o
   0 -16   4       1294.51       1336.21       107.61 o
   0 -16   3         52.21         60.02        45.82 o
   0 -16   2       1123.27       1064.19        58.39 o
   0 -16   1         50.02         84.93        56.94 o
   0 -16   0       1188.80       1250.68        58.84 o
   0 -16  -1          5.88         12.66        52.68 o
   0 -16  -2        923.30        924.64        59.09 o
   0 -16  -3       1060.59       1279.76        53.22 o
   0 -16  -4       1570.98       1654.46        71.78 o
   0 -16  -5        147.41        140.12        57.38 o
   0 -16  -6         13.89         73.78        61.65 o
   0 -16  -7       1315.72       1501.08        65.57 o
   0 -16  -8       1897.87       1957.16        68.08 o
   0 -16  -9       1272.38       1310.09        76.76 o
   0 -16 -10        735.72        754.01        66.31 o
   0 -16 -11         60.37         52.42        70.68 o
   0 -16 -12          5.52          6.10        61.73 o
   0 -16 -13         36.96         94.96        69.77 o
   0 -16 -14        552.03        473.93        77.44 o
   0 -16 -15         88.26        124.33        77.69 o
   0 -16 -16        271.29        367.45        70.77 o
   0 -16 -17        331.20        305.98        80.19 o
   0 -16 -18          1.53         -2.44        82.19 o
   0 -16 -19         25.11         58.83        74.90 o
   0 -16 -20       2031.25       1994.76        84.84 o
   0 -17   8          7.25        112.94        98.28 o
   0 -17   7          2.46       -114.67       133.71 o
   0 -17   6         52.18          7.63       100.76 o
   0 -17   5         42.12        139.53       129.08 o
   0 -17   4          3.91        -40.18       125.47 o
   0 -17   3          9.57         29.80       100.12 o
   0 -17   2         31.89        505.30       136.02 o
   0 -17   1          3.96        -21.09        98.72 o
   0 -17   0        216.97        181.92        51.25 o
   0 -17  -1         86.72         80.32        51.31 o
   0 -17  -2         13.93        -13.45        63.04 o
   0 -17  -3          0.64         23.80        57.51 o
   0 -17  -4         92.70         90.24        52.75 o
   0 -17  -5         21.65         37.63        65.08 o
   0 -17  -6        181.40        306.80        63.35 o
   0 -17  -7          8.81        -61.13        69.32 o
   0 -17  -8         18.32         92.11        65.29 o
   0 -17  -9          1.37         62.71        65.54 o
   0 -17 -10         57.24         87.82        72.57 o
   0 -17 -11         12.25         15.99        65.44 o
   0 -17 -12         66.42        121.24        67.52 o
   0 -17 -13          7.20         19.24        70.81 o
   0 -17 -14         54.34        -10.85        67.73 o
   0 -17 -15         70.75        146.34        71.88 o
   0 -17 -16        160.13        206.43        83.34 o
   0 -17 -17         21.28        -79.47        84.60 o
   0 -18   5         60.17        205.57       104.88 o
   0 -18   4        111.18        153.64       130.41 o
   0 -18   3        443.81        270.63       102.61 o
   0 -18   2          3.47        -48.56       131.27 o
   0 -18   1        876.14       1012.47       112.61 o
   0 -18   0         83.90        144.57       135.99 o
   0 -18  -1          3.50         54.01       123.07 o
   0 -18  -2        568.86        587.29       141.82 o
   0 -18  -3        250.89        372.01        99.04 o
   0 -18  -4         22.27        126.08        65.68 o
   0 -18  -5       2029.43       2165.18        72.98 o
   0 -18  -6         18.84          4.00        73.49 o
   0 -18  -7         34.76         45.33        67.21 o
   0 -18  -8         36.37        139.17        68.86 o
   0 -18  -9       2160.22       2281.75        88.38 o
   0 -18 -10        209.99        176.56        63.75 o
   0 -18 -11        430.25        398.76        76.29 o
   0 -18 -12        221.70         60.42        73.01 o
   0 -18 -13        158.11        203.72        85.05 o
   0 -18 -14        262.48        211.39        84.56 o
   1 -18 -14        972.31        887.70        87.63 o
   1 -18 -13        468.71        510.57        84.20 o
   1 -18 -12        297.04        434.88        81.40 o
   1 -18 -11       2026.54       1916.52        84.47 o
   1 -18 -10        267.07        175.77        77.26 o
   1 -18  -9       2041.67       2054.28        80.02 o
   1 -18  -8        171.90        380.55       114.47 o
   1 -18  -7       1788.45       1715.18       122.24 o
   1 -18  -6        425.10        364.81       116.51 o
   1 -18  -5       1187.21       1283.98       123.34 o
   1 -18  -4        926.97       1302.39       120.97 o
   1 -18  -3       1877.63       1726.58       123.92 o
   1 -18  -2        162.43        147.95       118.16 o
   1 -18  -1       1419.49       1493.39       120.37 o
   1 -18   0        430.89        324.11       122.70 o
   1 -18   1       1904.02       1911.59       133.14 o
   1 -18   2        880.53        619.98       126.84 o
   1 -18   3       1150.44       1248.57       126.09 o
   1 -18   4        496.91        337.61       122.33 o
   1 -17 -17        256.38        273.74        86.21 o
   1 -17 -16        560.34        719.42        85.34 o
   1 -17 -15        248.58        290.01        82.43 o
   1 -17 -14         14.61        139.49        80.29 o
   1 -17 -13        392.69        546.83        79.27 o
   1 -17 -12         16.20         64.18        75.60 o
   1 -17 -11          3.55        -73.54        73.54 o
   1 -17 -10       1009.85        948.45        74.29 o
   1 -17  -9        259.39        161.59        70.52 o
   1 -17  -8       1096.13        776.60        88.56 o
   1 -17  -8       2061.41       2124.66        95.41 o
   1 -17  -7          0.63         -0.96        67.12 o
   1 -17  -6          5.67         17.46        64.88 o
   1 -17  -5        313.98        328.62        64.51 o
   1 -17  -4        288.12        156.81        62.50 o
   1 -17  -3       1621.92       1353.62       119.75 o
   1 -17  -2        219.28        158.21       109.77 o
   1 -17  -1        316.58         -2.58       117.14 o
   1 -17   0         62.42         31.05       115.13 o
   1 -17   1        193.68        226.75       111.57 o
   1 -17   2       2020.90       2017.91       122.09 o
   1 -17   3        334.26         77.01       116.26 o
   1 -17   4       1357.61       1495.02       121.62 o
   1 -17   5        136.54        436.95       116.35 o
   1 -17   6         68.95        326.31       115.44 o
   1 -17   7        192.91         43.52       124.26 o
   1 -17   8        277.14        255.58       117.10 o
   1 -16 -19        112.00         56.93        85.81 o
   1 -16 -18        140.36        242.54        84.70 o
   1 -16 -17       1387.03       1144.90        83.81 o
   1 -16 -16        175.21        233.20        79.52 o
   1 -16 -15       4650.04       5082.29        89.51 o
   1 -16 -14        301.86        469.92        77.74 o
   1 -16 -13       3544.96       3649.72        83.05 o
   1 -16 -12        202.65        239.64        72.38 o
   1 -16 -11       1927.55       1825.35        73.81 o
   1 -16 -10        289.48        352.19        67.04 o
   1 -16  -9        258.61        290.82        67.38 o
   1 -16  -8         42.87        101.16        63.96 o
   1 -16  -7        941.73        831.11        66.89 o
   1 -16  -6       1188.01       1141.45        65.26 o
   1 -16  -5       1062.56       1074.68        86.59 o
   1 -16  -5       3064.22       2952.06        83.21 o
   1 -16  -4       1250.28       1382.79        61.68 o
   1 -16  -3       5621.53       5516.31        72.01 o
   1 -16  -2        863.24        735.10        58.40 o
   1 -16  -1        924.46       1043.13        59.92 o
   1 -16   0        647.60        521.45       108.92 o
   1 -16   1        970.43        988.25       113.49 o
   1 -16   2       2735.53       2859.14       123.71 o
   1 -16   3         91.09        -64.01       111.24 o
   1 -16   4       1360.18       1505.94       114.38 o
   1 -16   5        542.64        807.74       113.28 o
   1 -16   6       1669.94       1769.32       116.57 o
   1 -16   7       1093.84       1136.79       115.06 o
   1 -16   8       1333.84       1429.52       114.75 o
   1 -16   9        588.86        639.54       111.37 o
   1 -16  10       1759.46       1762.19       114.96 o
   1 -16  11        107.27        206.94       106.85 o
   1 -15 -21        105.92        216.09        85.29 o
   1 -15 -20        545.65        339.06        86.78 o
   1 -15 -19        603.09        499.77        82.64 o
   1 -15 -18        665.24        765.56        80.35 o
   1 -15 -17        237.45        432.03        75.71 o
   1 -15 -16        992.92        657.86        77.28 o
   1 -15 -15        220.13        129.30        74.29 o
   1 -15 -14        194.29         59.68        70.49 o
   1 -15 -13        552.17        437.30        69.79 o
   1 -15 -12        160.42        161.84        66.27 o
   1 -15 -11        764.49        810.90        65.73 o
   1 -15 -10        246.99        318.64        65.07 o
   1 -15  -9        699.60        844.36        63.54 o
   1 -15  -8        245.30        333.56        61.18 o
   1 -15  -7        550.39        507.40        61.36 o
   1 -15  -6        463.72        420.53        59.50 o
   1 -15  -5        143.71        105.12        56.86 o
   1 -15  -4       2431.68       2357.18        62.20 o
   1 -15  -3        502.33        668.81        56.37 o
   1 -15  -2       4203.11       4358.78        63.91 o
   1 -15  -1        259.01         52.83        55.08 o
   1 -15   0       1277.66       1125.85        53.50 o
   1 -15   1        452.09        385.43        51.16 o
   1 -15   2        294.02        241.56        48.01 o
   1 -15   3       2235.55       1271.40        58.09 o
   1 -15   4          2.11        120.07       103.67 o
   1 -15   5        111.45        130.32       104.27 o
   1 -15   6         10.89        -45.21       106.09 o
   1 -15   7        107.78        195.02        91.54 o
   1 -15   8       1773.51       1770.47        95.13 o
   1 -15   9        177.65        104.72        89.81 o
   1 -15  10       1656.65       1692.11        95.03 o
   1 -15  11         90.49         22.21        88.52 o
   1 -15  12         11.03        -15.85        87.85 o
   1 -15  13        633.15       1223.17       191.06 o
   1 -14 -23        980.01        788.61        86.85 o
   1 -14 -22        229.35        162.51        81.75 o
   1 -14 -21       1650.56       1593.21        83.73 o
   1 -14 -20        123.88        137.81        77.65 o
   1 -14 -19       1191.57       1132.42        80.16 o
   1 -14 -18         53.61         14.63        74.67 o
   1 -14 -17       1654.47       1679.42        75.73 o
   1 -14 -16       1852.06       2088.31        73.63 o
   1 -14 -15       2148.73       2460.02        73.88 o
   1 -14 -14       1295.65       1055.20        70.55 o
   1 -14 -13       2319.24       2222.98        71.43 o
   1 -14 -12        957.21        878.29        64.70 o
   1 -14 -11       1471.89       1465.84        64.43 o
   1 -14 -10        304.33        363.62        60.20 o
   1 -14  -9       1344.39       1403.56        61.08 o
   1 -14  -8       1193.14       1196.10        59.23 o
   1 -14  -7        595.72        613.85        69.84 o
   1 -14  -7       1802.09       1711.43        73.80 o
   1 -14  -6       2189.13       2229.77        57.92 o
   1 -14  -5       1365.22        933.53        57.70 o
   1 -14  -4       6562.85       6595.60        67.36 o
   1 -14  -3       2605.66       2913.03        58.58 o
   1 -14  -2       7243.62       7629.91        67.68 o
   1 -14  -1        114.08        241.02        49.22 o
   1 -14   0        446.69        520.92        47.26 o
   1 -14   1        703.82        777.26        47.29 o
   1 -14   2       1568.68       1568.75        49.88 o
   1 -14   3        200.67        279.99        45.72 o
   1 -14   4       1688.87       1766.57        50.05 o
   1 -14   5        204.47        262.83        43.52 o
   1 -14   6       4850.38       4939.07        59.06 o
   1 -14   7        305.42        363.72       100.57 o
   1 -14   8       5558.08       5865.67       101.01 o
   1 -14   9        347.03        421.33        87.79 o
   1 -14  10       4212.48       4352.52        98.14 o
   1 -14  11        936.92        971.89        86.85 o
   1 -14  12        848.98        881.01        85.95 o
   1 -14  13        208.78        185.78        80.51 o
   1 -14  14        430.72        448.16        79.66 o
   1 -14  15        149.00         62.19        79.40 o
   1 -13 -24       2059.35       1916.55        87.02 o
   1 -13 -23        274.15        332.93        80.04 o
   1 -13 -22        521.65        499.96        79.64 o
   1 -13 -21        150.61        182.11        73.90 o
   1 -13 -20         23.79         67.06        73.20 o
   1 -13 -19        228.84        407.67        72.87 o
   1 -13 -18        151.39         57.97        69.99 o
   1 -13 -17        215.82        253.43        66.33 o
   1 -13 -16       3620.41       3656.94        48.61 o
   1 -13 -15        296.54        355.14        41.67 o
  -1  13  14       2404.34       2378.58        45.12 o
  -1  13  13         17.59        -39.56        39.56 o
   1 -13 -12       1404.04       1309.06        62.69 o
   1 -13 -11       1291.85       1283.79        60.70 o
   1 -13 -10       1403.82       1297.68        59.34 o
   1 -13  -9        119.08         11.66        53.81 o
   1 -13  -8         31.30         17.37        52.10 o
   1 -13  -7        610.78        682.61        53.56 o
   1 -13  -6         99.10        126.40        51.64 o
   1 -13  -5         34.48         42.27        30.12 o
   1 -13  -4         47.37         58.61        30.62 o
   1 -13  -3        239.95        161.11        31.71 o
   1 -13  -2       4370.03       4463.39        39.51 o
   1 -13  -1       5488.00       4011.02        43.35 o
   1 -13   0        785.28        908.59        45.25 o
   1 -13   1       2187.73       2377.13        48.42 o
   1 -13   2         68.63         20.12        42.16 o
   1 -13   3         10.99        -30.32        41.72 o
   1 -13   4         64.23         79.00        40.60 o
   1 -13   5         16.17         87.15        41.17 o
   1 -13   6        103.06         47.34        42.61 o
   1 -13   7        366.37        370.21        45.02 o
   1 -13   8        189.25        274.14        47.13 o
   1 -13   9       2401.47       2467.11        87.25 o
   1 -13  10        429.96        518.23        82.01 o
   1 -13  11       3494.85       3611.33        88.50 o
   1 -13  12         37.21         80.74        75.23 o
   1 -13  13          4.94         -8.62        53.95 o
   1 -13  14        238.32        427.92        74.56 o
   1 -13  15        243.72        179.52        76.76 o
   1 -13  16        176.45        186.42        79.09 o
   1 -13  17        164.51        482.01        82.16 o
   1 -12 -25        816.30        727.21       166.00 o
   1 -12 -24        780.94        545.85        77.83 o
   1 -12 -23        903.78        850.37        77.47 o
   1 -12 -22        794.01        712.76        73.86 o
   1 -12 -21        788.83        747.32        73.98 o
  -1  12  20        478.04        480.44        46.91 o
   1 -12 -19       2216.41       2144.15        48.37 o
   1 -12 -18        293.05        309.67        43.24 o
   1 -12 -17       4311.38       4353.87        49.59 o
  -1  12  16       1857.78       1708.76        42.83 o
   1 -12 -15         70.37        159.24        38.39 o
   1 -12 -14       1532.22       1592.49        41.29 o
   1 -12 -13        512.57        602.63        38.68 o
  -1  12  12       7674.02       7767.89        50.14 o
   1 -12 -11       1582.54       1576.69        39.84 o
   1 -12 -10       3708.08       3566.03        44.66 o
   1 -12  -9       2094.75       1949.94        37.78 o
   1 -12  -8       5196.25       5047.28        41.41 o
   1 -12  -7       1845.87       1811.90        33.17 o
   1 -12  -6       1387.37       1347.02        31.30 o
   1 -12  -5         27.77         42.12        28.58 o
   1 -12  -4       2974.57       2935.17        33.27 o
   1 -12  -3       1335.15       1296.80        26.43 o
   1 -12  -2       8961.96       8697.80        33.41 o
   1 -12  -1       2047.14       1878.71        26.06 o
   1 -12   0       5127.49       4099.99        24.04 o
   1 -12   0       7840.62       7812.39        33.11 o
   1 -12   1         37.95         30.15        21.94 o
   1 -12   1        663.33        608.36        24.25 o
   1 -12   2       4498.46       4132.18        40.87 o
  -1  12  -2       6507.41       6156.27        34.09 o
   1 -12   3         93.54        147.42        34.99 o
   1 -12   3        114.03        118.42        24.50 o
   1 -12   4       1935.63       1862.81        47.18 o
   1 -12   4       3646.39       3915.00        49.09 o
   1 -12   5        353.87        333.07        46.22 o
   1 -12   5        370.08        413.93        39.96 o
   1 -12   6       3342.56       3462.41        50.58 o
   1 -12   7       2539.34       2715.63        50.95 o
   1 -12   8       1358.06       1466.58        50.45 o
   1 -12   9       3484.99       3517.01        56.29 o
   1 -12  10       1898.18       1995.37        50.74 o
   1 -12  11       2083.52       2294.19        53.12 o
   1 -12  12       1525.67       1383.21        75.95 o
   1 -12  13       1709.14       1814.11        55.72 o
   1 -12  14       3704.55       3738.98        60.40 o
   1 -12  15        677.16        685.18        74.45 o
   1 -12  16       1624.30       1611.31        81.80 o
   1 -12  17       1118.99       1342.32       214.86 o
   1 -12  18        145.36        471.84       209.19 o
   1 -12  19       1125.13        717.79       178.77 o
  -1  11  24       1738.88       1514.47        58.77 o
  -1  11  23        366.95        340.12        45.51 o
  -1  11  22       1377.19       1338.14        45.26 o
  -1  11  21        131.66        194.86        41.09 o
  -1  11  20       1022.58       1050.23        40.98 o
  -1  11  19        195.21        229.79        37.78 o
   1 -11 -18        158.91        121.10        36.52 o
  -1  11  17        102.32        108.78        35.27 o
  -1  11  16       1407.53       1413.85        36.66 o
   1 -11 -15       1384.48       1368.97        34.51 o
   1 -11 -14       2158.31       2369.05        40.55 o
  -1  11  13       1290.75        766.59        27.97 o
   1 -11 -13       4151.23       4190.58        39.11 o
  -1  11  12       1000.40        808.41        18.67 o
   1 -11 -12       1014.94       1084.29        32.80 o
  -1  11  11       7661.42       7514.35        40.28 o
   1 -11 -10       3540.24       3492.81        33.96 o
   1 -11  -9        674.72        716.72        33.54 o
   1 -11  -8       1634.51       1587.75        33.83 o
   1 -11  -7        191.67        193.49        27.77 o
   1 -11  -6        495.41        454.71        27.86 o
   1 -11  -5        622.32        601.79        27.78 o
   1 -11  -4         54.01         63.96        21.27 o
   1 -11  -3       8048.93       7766.30        30.26 o
   1 -11  -2       1753.70       1652.11        23.49 o
  -1  11   1       6979.60       6926.97        30.03 o
   1 -11   0        443.06        510.45        17.42 o
   1 -11   0        466.16        513.18        22.23 o
   1 -11   1       1229.44       1287.05        26.55 o
  -1  11  -1       1476.74       1487.39        23.29 o
   1 -11   2        421.05        338.73        29.68 o
   1 -11   2        440.17        349.74        22.74 o
   1 -11   3        113.19         90.53        35.23 o
   1 -11   3        370.92        316.94        23.34 o
   1 -11   4         15.58         42.76        40.21 o
   1 -11   4        286.12        366.76        21.66 o
   1 -11   5        736.31        760.64        47.58 o
   1 -11   5       2882.49       2744.58        24.69 o
   1 -11   6       1009.66        764.25        17.62 o
   1 -11   7       2572.28       2687.59        49.32 o
  -1  11  -8        688.01        666.87        43.02 o
  -1  11  -9       1144.77       1079.95        45.91 o
   1 -11  10       3666.19       3452.36        52.21 o
  -1  11 -11       1527.40       1590.19        48.43 o
   1 -11  12        512.94        583.71        47.76 o
   1 -11  13        209.70        270.63        40.47 o
   1 -11  14        146.00        203.41        41.07 o
   1 -11  15         98.02         37.48        47.42 o
   1 -11  16        110.08         16.29        72.56 o
   1 -11  17        413.50        553.55       208.56 o
   1 -11  18       1171.81       1626.31       213.07 o
   1 -11  19        408.17        294.19       219.79 o
   1 -11  20       1675.30       1492.11       216.75 o
  -1  10  27        656.31        471.55        90.04 o
  -1  10  26        193.90        295.55        64.83 o
  -1  10  25        111.85        205.66        63.25 o
   1 -10 -24        141.73        141.48        48.48 o
   1 -10 -23        501.79        391.56        46.05 o
  -1  10  22        407.62        342.53        42.86 o
   1 -10 -21       1390.21       1290.74        42.79 o
   1 -10 -20       2195.45       2265.71        43.34 o
  -1  10  19        851.13        926.29        38.63 o
  -1  10  18       3929.13       4234.29        43.22 o
  -1  10  17       1466.18       1607.78        37.81 o
  -1  10  16       6395.71       6526.37        42.69 o
   1 -10 -15        824.75        794.82        28.82 o
  -1  10  14        621.13        602.93        44.26 o
   1 -10 -14        838.87        875.71        29.53 o
  -1  10  13        191.75        205.15        37.06 o
   1 -10 -13        209.25        254.54        27.71 o
  -1  10  12       1263.05       1143.54        33.10 o
   1 -10 -12       2730.37       2742.64        29.82 o
  -1  10  11        293.09        246.74        22.70 o
   1 -10 -11        439.50        390.24        28.50 o
  -1  10  10       1463.51       1231.55        15.88 o
   1 -10 -10       2189.93       2081.03        29.43 o
  -1  10   9        801.21        838.88        26.20 o
   1 -10  -8      13648.70      13651.31        40.74 o
   1 -10  -7        756.35        771.62        28.63 o
   1 -10  -6       9867.33       9448.79        33.76 o
   1 -10  -5        637.14        633.71        20.60 o
   1 -10  -4       6980.35       7157.21        27.67 o
  -1  10   3       1429.25       1441.04        21.23 o
   1 -10  -2       2054.29       1894.45        22.04 o
   1 -10  -1       3421.24       3376.12        23.90 o
   1 -10   0        664.16        672.97        18.08 o
   1 -10   0       3468.07       3417.48        24.05 o
   1 -10   1       2034.61       1971.76        28.65 o
   1 -10   1       2034.86       1903.29        24.06 o
   1 -10   2       5155.35       5520.68        44.09 o
   1 -10   2      10077.96       9948.24        33.30 o
   1 -10   3       3131.19       3235.47        37.39 o
   1 -10   3       3652.95       3578.18        27.17 o
   1 -10   4       2736.36       2628.59        48.14 o
   1 -10   4       6770.46       6965.09        30.21 o
   1 -10   5       4476.27       4244.64        23.77 o
  -1  10  -6       3013.92       3076.11        22.64 o
   1 -10   7       1536.57       1629.30        18.96 o
   1 -10   8        605.34        544.21        14.42 o
   1 -10   9       4734.83       4309.42        18.97 o
   1 -10  10       1191.75        747.63        11.49 o
  -1  10 -11       2795.95       2787.39        49.68 o
   1 -10  12        714.25        750.53        46.01 o
   1 -10  13       2909.39       3006.74        42.91 o
   1 -10  14        935.72        934.26        39.99 o
   1 -10  15       3012.89       3278.24        45.46 o
  -1  10 -16        694.26        578.11        52.79 o
   1 -10  17       4746.88       4813.40       214.69 o
   1 -10  18        116.53         26.52       216.85 o
   1 -10  19       1702.00       1844.59       213.96 o
   1 -10  20         34.85       -208.82       208.82 o
   1 -10  21        491.51        978.87       215.92 o
  -1   9  27         45.68         29.24        68.04 o
  -1   9  26         14.22         64.36        64.30 o
  -1   9  25       1141.02       1053.25        64.80 o
  -1   9  24        210.86        262.65        47.34 o
  -1   9  23       1493.70       1463.07        47.99 o
  -1   9  22        268.93        331.23        41.03 o
  -1   9  21       1571.78       1759.96        43.10 o
  -1   9  20        724.35        693.35        39.38 o
   1  -9 -19       2398.88       2438.73        39.79 o
   1  -9 -18       6511.85       6516.59        44.40 o
  -1   9  17       3179.11       3173.53        38.33 o
  -1   9  16        267.83        241.57        29.42 o
  -1   9  15       1423.88       1329.82        29.98 o
   1  -9 -14       1399.20       1325.64        27.35 o
   1  -9 -13       1459.46       1424.76        25.37 o
  -1   9  12       3165.10       2929.50        48.75 o
   1  -9 -12       4614.11       4524.81        31.28 o
  -1   9  11       1722.32       1789.30        39.10 o
  -1   9  11       7453.56       7293.92        31.95 o
  -1   9  10       1876.60       1873.08        31.07 o
   1  -9 -10       1913.04       1938.33        24.44 o
  -1   9   9       2599.37       2244.73        22.76 o
  -1   9   9       4060.30       3956.79        28.59 o
   1  -9  -8       1873.11       2041.80        24.82 o
  -1   9   7       4468.04       4323.24        24.34 o
   1  -9  -6        110.24        104.71        19.17 o
   1  -9  -5       4179.37       3944.95        23.05 o
   1  -9  -4       1908.20       2101.99        29.58 o
  -1   9   4       2395.48       2428.57        25.29 o
  -1   9   3       4483.40       4622.30        23.70 o
   1  -9  -2       1234.06       1371.78        31.02 o
  -1   9   2       2290.40       2067.12        23.83 o
   1  -9  -1         82.87         63.33        10.85 o
   1  -9  -1        100.58         98.27        18.08 o
   1  -9   0       1495.14       1460.04        20.65 o
  -1   9   0       5379.71       5246.89        24.05 o
   1  -9   1         55.41        108.85        20.61 o
   1  -9   1       2194.81       2263.20        22.78 o
   1  -9   2       6457.30       7142.73        39.00 o
   1  -9   2       8879.71       9533.08        31.01 o
   1  -9   3       2559.48       2758.05        42.84 o
   1  -9   3       6907.33       7532.54        28.71 o
   1  -9   4       1950.58       1932.19        20.00 o
   1  -9   5       4784.37       4637.07        22.95 o
   1  -9   6       1435.79       1329.41        31.32 o
   1  -9   7        536.88        536.03        32.70 o
   1  -9   8       1799.72       1866.63        42.84 o
   1  -9   9       3827.28       3589.85        37.10 o
   1  -9  10       7508.73       7384.18        44.34 o
  -1   9 -11        577.77        528.08        17.12 o
   1  -9  12       3444.82       3346.28        22.69 o
  -1   9 -13        911.25        776.20        38.14 o
   1  -9  14       2904.21       2878.05        42.27 o
   1  -9  15        222.26        293.82        38.62 o
   1  -9  16        501.03        527.68        48.82 o
   1  -9  17         62.44         20.45        83.20 o
  -1   9 -18        939.44        676.77        89.69 o
   1  -9  19        766.69        821.30       147.96 o
   1  -9  20       1079.34        750.85       209.86 o
   1  -9  21        859.52        659.56       207.74 o
   1  -9  22       1922.60       1766.51       219.71 o
   1  -9  23        344.53        351.07       168.79 o
  -1   8  28        734.19        807.36        75.53 o
  -1   8  27        155.10        141.84        70.72 o
  -1   8  26        263.88        294.52        65.81 o
  -1   8  25        612.52        429.34        65.57 o
  -1   8  24        161.97        211.26        61.08 o
  -1   8  23       1412.04       1391.81        47.77 o
   1  -8 -22       1864.70       1988.40        45.74 o
   1  -8 -21        671.28        731.78        39.94 o
   1  -8 -20       3162.96       3109.94        41.72 o
  -1   8  19        517.14        562.99        35.47 o
   1  -8 -18       3093.41       3138.37        40.04 o
   1  -8 -17        932.19        825.16        34.68 o
  -1   8  16       4090.57       3832.35        35.08 o
   1  -8 -15        391.30        420.07        28.52 o
  -1   8  14        809.26        833.86        25.82 o
  -1   8  13       3096.37       3027.11        27.40 o
  -1   8  12       2839.45       2766.51        25.45 o
   1  -8 -11        148.48        148.61        20.85 o
  -1   8  10       2839.79       2808.68        44.37 o
   1  -8 -10       6623.44       6344.71        28.84 o
  -1   8   9       2573.97       2679.00        36.41 o
  -1   8   9       2620.13       2561.92        23.06 o
  -1   8   8       5941.50       5828.29        35.65 o
  -1   8   8      13614.28      13935.94        32.66 o
  -1   8   7       5492.49       5187.55        24.13 o
   1  -8  -7       5906.29       5912.04        22.79 o
   1  -8  -6       6993.16       6989.26        23.00 o
   1  -8  -5       2631.56       2715.35        30.68 o
   1  -8  -5       2884.97       2813.94        25.57 o
   1  -8  -4       2501.81       2751.06        30.55 o
   1  -8  -4       7256.62       7225.42        29.50 o
   1  -8  -3       2140.92       2337.57        30.49 o
   1  -8  -3       2145.83       2130.89        22.79 o
   1  -8  -2       2341.32       2120.89        18.92 o
   1  -8  -1         76.77         73.03        10.57 o
   1  -8  -1        126.47         89.71        16.95 o
  -1   8   0        253.69        242.66        15.56 o
  -1   8   0        822.46        737.47        19.63 o
   1  -8   1       1974.02       2081.41        24.63 o
   1  -8   1       2783.04       2641.94        20.85 o
  -1   8  -2       1716.88       1934.60        24.31 o
  -1   8  -2       5916.13       6176.23        26.15 o
   1  -8   3       5694.27       5875.20        48.45 o
   1  -8   3       7887.82       7799.06        36.76 o
   1  -8   4       3545.35       3702.82        29.28 o
   1  -8   5      14365.96      14403.25        41.82 o
   1  -8   6       4094.15       4176.18        34.25 o
  -1   8  -7       5308.08       5251.51        37.74 o
  -1   8  -8        922.84        825.56        37.70 o
  -1   8  -9       1293.79       1280.48        41.77 o
   1  -8  10        360.25        263.01        30.33 o
  -1   8 -11       1477.89       1395.30        30.31 o
   1  -8  12         36.86         23.77        22.21 o
   1  -8  13       5121.02       5043.64        29.30 o
   1  -8  14        347.02        285.52        23.04 o
   1  -8  15       4209.54       3673.21        34.53 o
  -1   8 -16        180.41        175.54        45.37 o
   1  -8  17       4991.69       4744.37        92.98 o
   1  -8  18        255.76        121.04        87.43 o
  -1   8 -19       1469.03       1565.43        93.55 o
   1  -8  20        108.93        344.86       147.73 o
  -1   8 -21        221.51        136.69       153.27 o
   1  -8  22         56.46          1.12       215.25 o
   1  -8  23        519.88        163.82       216.07 o
  -1   7  28        665.54        629.76        75.20 o
  -1   7  27       1012.31       1084.77        71.33 o
  -1   7  26        174.46        218.57        67.34 o
  -1   7  25       1470.68       1574.44        67.98 o
  -1   7  24        629.78        592.13        62.62 o
  -1   7  23        887.57        870.59        46.43 o
  -1   7  22        192.34        181.50        42.36 o
  -1   7  21        947.03        946.54        42.58 o
  -1   7  20        462.22        400.90        38.04 o
   1  -7 -19       5195.37       5126.54        44.02 o
   1  -7 -18       1686.83       1659.17        37.40 o
   1  -7 -17       9457.97       9580.64        46.19 o
  -1   7  16       1103.49       1106.38        32.61 o
   1  -7 -15       4092.07       3961.63        32.68 o
  -1   7  14       1901.52       2034.00        27.97 o
  -1   7  13       1287.52       1343.58        59.64 o
   1  -7 -13       2492.55       2514.86        28.55 o
  -1   7  12        509.15        458.81        22.21 o
   1  -7 -11        602.01        604.82        20.60 o
  -1   7  10       1388.19       1244.61        46.08 o
  -1   7  10       3151.15       3058.98        23.66 o
  -1   7   9         39.90        107.53        38.38 o
   1  -7  -9       1830.57       1706.59        19.41 o
  -1   7   8       8141.36       8445.81        53.38 o
   1  -7  -8      12527.95      12372.78        25.22 o
  -1   7   7       1544.23       1692.13        30.89 o
   1  -7  -7      10784.58      10448.10        24.56 o
   1  -7  -6      10536.08      10810.10        25.62 o
  -1   7   6      14745.90      14637.08        35.36 o
   1  -7  -5        538.76        572.19        25.12 o
   1  -7  -5       3800.13       3795.22        21.50 o
   1  -7  -4       6904.49       7479.75        39.37 o
   1  -7  -4      11902.81      12149.45        31.21 o
   1  -7  -3        175.96        269.29        23.88 o
  -1   7   3       3621.87       4023.53        23.23 o
  -1   7   2       3588.72       3663.09        25.95 o
   1  -7  -2       3786.54       3751.68        26.32 o
   1  -7  -1       3789.87       4519.78        15.02 o
   1  -7  -1       5400.92       6338.41        27.77 o
   1  -7   0        169.57        118.12        14.04 o
   1  -7   0       1495.77       1304.89        17.90 o
   1  -7   1       4755.43       5490.83        30.12 o
   1  -7   1       6651.99       7445.48        23.58 o
   1  -7   2       5213.76       5441.47        42.39 o
   1  -7   2      17270.27      17571.70        36.48 o
  -1   7  -3       1589.04       1816.75        57.25 o
  -1   7  -3       2449.34       2739.93        26.80 o
  -1   7  -4      11201.44      11660.55        88.77 o
  -1   7  -4      19303.30      19173.30        44.66 o
   1  -7   5        347.94        345.37        25.94 o
  -1   7  -6       4047.67       3433.26        31.51 o
  -1   7  -7        119.33        101.24       118.17 o
  -1   7  -7        796.77        990.73        31.07 o
   1  -7   8       5384.47       5514.67        39.10 o
  -1   7  -9        610.96        408.25        39.07 o
   1  -7  10       4600.67       4617.19        35.15 o
  -1   7 -11        687.66        670.25        27.02 o
   1  -7  12       1847.81       1841.84        35.81 o
   1  -7  13       1236.09       1252.60        25.01 o
   1  -7  14       5109.86       5191.48        37.50 o
   1  -7  15       3064.47       2764.23        33.92 o
   1  -7  16       3933.24       4019.49        36.13 o
   1  -7  17       1020.95        963.39        41.41 o
  -1   7 -18       2975.03       3263.90       135.09 o
   1  -7  19        631.08        261.03       141.99 o
   1  -7  20         25.79        113.06       136.98 o
   1  -7  21        789.05        734.76       146.68 o
  -1   7 -22        331.80        434.75       149.46 o
   1  -7  23       1051.02       1046.16       156.72 o
   1  -7  24        646.77        745.68       210.78 o
  -1   6  28         19.61         25.12        73.37 o
  -1   6  27        175.60         74.72        71.26 o
  -1   6  26        295.89        327.82        66.31 o
  -1   6  25        526.03        573.53        64.73 o
  -1   6  24       1026.09       1174.77        65.33 o
  -1   6  23        464.73        664.16        60.63 o
  -1   6  22       1633.46       1640.78        43.41 o
  -1   6  21        256.89        278.62        41.05 o
  -1   6  20       1338.99       1457.68        40.23 o
  -1   6  19        249.29        270.50        35.55 o
   1  -6 -18        489.02        570.81        34.53 o
  -1   6  17        466.27        503.91        32.27 o
  -1   6  16        925.15       1075.56        28.74 o
  -1   6  15        765.55        838.02        26.10 o
  -1   6  14       4853.07       4773.70        29.85 o
  -1   6  13       1263.33       1315.76        23.83 o
   1  -6 -12      12244.02      12242.28        30.56 o
   1  -6 -11        808.01        812.74        19.68 o
   1  -6 -10       1610.67       1711.34        46.85 o
   1  -6 -10       3284.63       3038.07        20.54 o
   1  -6  -9        623.61        542.73        15.56 o
   1  -6  -8       1283.25       1166.33        15.95 o
   1  -6  -7       3200.08       3111.81        16.37 o
   1  -6  -6        603.08        834.21        27.34 o
   1  -6  -6        661.08        755.55        16.08 o
   1  -6  -5        219.45        204.73        23.25 o
  -1   6   5        268.55        237.13        14.31 o
  -1   6   4       1335.74       1424.28        19.43 o
  -1   6   4       4935.60       4939.69        23.34 o
  -1   6   3       4981.72       5149.44        19.01 o
  -1   6   3       5411.48       5076.97        33.59 o
   1  -6  -2      10671.65      11772.85        33.63 o
  -1   6   2      25529.63      28008.55        42.58 o
   1  -6  -1       3586.81       3611.91        15.16 o
  -1   6   1       3737.97       3603.58        18.77 o
   1  -6   0       5777.84       6296.46        20.39 o
  -1   6   0      10080.10      10390.81        30.37 o
  -1   6  -1       2706.20       1838.17        24.97 o
  -1   6  -1       3279.90       3269.04        23.87 o
   1  -6   2        554.83        626.86        23.08 o
   1  -6   2       1465.34       1604.21        24.11 o
  -1   6  -3       8333.44       8337.35        28.69 o
  -1   6  -4       2336.02       2502.47       104.41 o
  -1   6  -4       2734.21       2811.83        27.01 o
  -1   6  -5       2694.50       2552.91        28.34 o
   1  -6   6        207.46        155.59        26.91 o
  -1   6  -7       2567.00       2391.98        32.42 o
  -1   6  -8        353.20        539.36       105.43 o
  -1   6  -8       1517.83       1555.50        33.71 o
   1  -6   9       3566.44       3252.97        53.55 o
   1  -6  10       1452.86       1479.42        26.07 o
  -1   6 -11       3100.18       2764.07        38.18 o
   1  -6  12        229.07        186.98        29.13 o
   1  -6  13       4642.58       4670.15        43.48 o
   1  -6  14        300.70        501.79        46.77 o
   1  -6  14        301.05        251.33        28.51 o
   1  -6  15       1601.83       1640.72        31.76 o
  -1   6 -16       1399.11       1415.16        31.37 o
   1  -6  17        147.90        151.00        27.55 o
   1  -6  18       2139.31       2143.31        48.55 o
  -1   6 -19        281.60        222.72        45.03 o
   1  -6  20        208.60        219.31       136.37 o
   1  -6  21       1896.21       1709.72       143.02 o
   1  -6  22        161.28         91.11       147.54 o
  -1   6 -23       1874.73       2073.29       157.91 o
   1  -6  24        121.44         96.54       156.49 o
   1  -6  25         68.37        178.72       210.42 o
  -1   5  28       1149.93       1502.82        77.14 o
  -1   5  27       2751.00       2762.88        78.92 o
  -1   5  26        559.07        675.57        69.57 o
  -1   5  25       1550.37       1764.65        68.70 o
  -1   5  24        363.17        404.35        63.36 o
  -1   5  23       1588.86       1675.25        62.87 o
  -1   5  22       1230.16       1399.53        61.65 o
  -1   5  21       2817.28       2828.95        61.38 o
  -1   5  20       2867.35       2897.45        43.30 o
  -1   5  19       1717.53       1650.49        35.10 o
  -1   5  18       7118.32       7162.98        42.16 o
   1  -5 -17       1172.37       1079.05        30.25 o
  -1   5  16       3789.06       3505.79        31.38 o
   1  -5 -15       3269.85       3256.71        30.05 o
  -1   5  14       9129.20       9301.29        34.06 o
  -1   5  13       4104.75       4041.98        23.77 o
  -1   5  12       4130.14       4186.53        22.82 o
  -1   5  11       5466.87       5467.52        22.32 o
   1  -5 -10       3049.69       3187.22        49.09 o
  -1   5  10       5762.79       5364.50        21.34 o
   1  -5  -9        815.32        752.50        15.55 o
   1  -5  -8       9471.68       9640.22        66.35 o
   1  -5  -8      21448.30      21489.83        27.85 o
   1  -5  -7        920.08        818.87        34.98 o
  -1   5   7       2009.02       1885.26        16.38 o
  -1   5   6       8989.66       8693.22        42.43 o
  -1   5   6      15492.20      14921.06        24.00 o
  -1   5   5         77.79         81.25        16.23 o
  -1   5   5        529.35        542.52        17.23 o
   1  -5  -4       7606.77       7285.29        23.13 o
   1  -5  -4      17835.35      17855.02        35.09 o
   1  -5  -3       6574.98       7006.39        13.13 o
  -1   5   3       7516.26       7311.75        48.46 o
   1  -5  -2       9718.62       9901.21        16.47 o
  -1   5   2      26271.26      28367.94        74.47 o
  -1   5   1       2624.18       2857.65        11.05 o
  -1   5   1       3359.26       3399.57        25.51 o
   1  -5   0       9003.39       9498.03        27.47 o
  -1   5   0      13813.33      13832.80        40.89 o
  -1   5  -1         27.17         25.43        11.62 o
  -1   5  -1        162.97        166.32        31.39 o
  -1   5  -2       1637.54       1663.45        18.97 o
  -1   5  -2       3745.20       3497.56        27.71 o
   1  -5   3         30.67         18.47        22.85 o
   1  -5   3        744.80        827.97        28.00 o
  -1   5  -4       9347.97       9272.25       111.34 o
  -1   5  -4      21152.19      20854.12        40.85 o
   1  -5   5       5095.83       4796.07        30.03 o
   1  -5   6      13429.90      13789.70        40.82 o
  -1   5  -7      11029.08       9702.63       138.91 o
  -1   5  -7      16461.61      17040.60        57.20 o
  -1   5  -8        728.32        910.38       100.33 o
   1  -5   8       5635.87       5345.24        45.18 o
   1  -5   9       5486.82       5716.08        35.23 o
   1  -5  10       6114.99       6102.00        29.11 o
   1  -5  11       3179.49       3157.49        30.63 o
  -1   5 -12       1104.29       1196.90        34.82 o
   1  -5  13       2440.42       2362.52        36.17 o
   1  -5  14        231.83        256.02        27.23 o
   1  -5  15       1529.91       1419.88        29.20 o
   1  -5  16       1763.42       1748.90        28.36 o
  -1   5 -17       8418.69       7751.54        34.78 o
   1  -5  18       1715.06       1455.71        48.90 o
   1  -5  19       4832.14       4794.72        58.69 o
   1  -5  20        962.20        869.49        51.60 o
   1  -5  21        487.21        445.70        52.27 o
  -1   5 -22         60.65         83.97       136.67 o
   1  -5  23       1288.91        477.72       145.82 o
  -1   5 -24        110.09         67.08       152.75 o
   1  -5  25       2960.97       3288.47       168.88 o
  -1   4  29        241.65        201.54       130.25 o
  -1   4  28        185.14        -16.60        61.95 o
  -1   4  27        129.07        334.59        59.59 o
  -1   4  26        359.10        381.86        57.99 o
  -1   4  25        308.50        299.36        54.67 o
  -1   4  24       2489.50       2361.30        57.08 o
  -1   4  23        757.54        825.11        50.86 o
  -1   4  22       2583.99       2607.64        53.39 o
  -1   4  21        483.49        491.81        47.71 o
  -1   4  20        123.44        196.01        44.13 o
  -1   4  19         77.01         22.89        35.50 o
  -1   4  18        114.80        143.27        27.51 o
  -1   4  17        209.00        194.62        26.56 o
  -1   4  16        650.78        534.18        25.59 o
  -1   4  15        166.18        203.40        22.53 o
  -1   4  14       1690.29       1698.41        22.99 o
  -1   4  13        680.52        679.16        20.67 o
   1  -4 -12       9148.93       9372.53        26.70 o
  -1   4  11       3464.09       3640.56        18.93 o
  -1   4  10       1213.68       1232.75        16.30 o
   1  -4  -9        355.44        464.18        15.22 o
   1  -4  -8        817.76        821.55        30.47 o
  -1   4   8       1431.83       1464.46        16.59 o
   1  -4  -7         12.55         -4.36        19.75 o
   1  -4  -7         15.45         52.52        15.66 o
  -1   4   6         16.09         -0.24        17.24 o
   1  -4  -6        194.49        136.40        15.90 o
  -1   4   5        137.95        118.96        16.58 o
   1  -4  -5        472.98        555.88        15.56 o
  -1   4   4       2080.15       2147.67        15.03 o
   1  -4  -4       3764.39       3724.96        27.12 o
   1  -4  -3       2535.27       2604.25        14.15 o
   1  -4  -3       4749.21       4694.52        27.11 o
  -1   4   2        445.02        462.73         8.21 o
   1  -4  -2        570.87        575.21        34.64 o
  -1   4   1       3960.95       4068.27        15.29 o
  -1   4   1       6921.34       6637.31        44.40 o
   1  -4   0        770.20        853.77         9.22 o
  -1   4   0       6090.93       6933.07        46.42 o
   1  -4   1       5115.42       5264.31        14.16 o
   1  -4   1       5595.91       5131.20        54.15 o
   1  -4   2       1057.64       1159.18        13.70 o
   1  -4   2       2359.13       2272.39        36.34 o
   1  -4   3        526.01        525.51        23.81 o
   1  -4   3        587.46        471.04        25.09 o
   1  -4   4        832.59        847.64        31.18 o
  -1   4  -4        908.42        751.52        27.21 o
   1  -4   5        646.09        838.46        28.64 o
   1  -4   6         99.07        160.56        29.90 o
  -1   4  -7         19.68         -9.75        84.41 o
   1  -4   7         35.11         -8.66        33.11 o
   1  -4   8         21.85        -12.97        28.93 o
   1  -4   8         73.85         95.81        34.38 o
   1  -4   9       3770.70       4099.95        28.11 o
   1  -4   9       7642.92       7943.01        31.26 o
   1  -4  10        503.07        493.88        22.92 o
  -1   4 -11       6134.21       6013.30        38.66 o
   1  -4  12        897.86        730.88        29.77 o
   1  -4  13        389.29        398.82        28.17 o
   1  -4  14        427.01        490.02        22.20 o
   1  -4  15        368.74        363.13        21.72 o
   1  -4  16        171.67        107.66        18.24 o
   1  -4  17        444.59        281.45        12.05 o
   1  -4  17        449.86        341.58        14.92 o
  -1   4 -18         91.53        174.23        46.42 o
   1  -4  19         35.30         46.05        48.87 o
   1  -4  20        446.15        471.97        52.13 o
   1  -4  21        618.46        630.26        54.46 o
   1  -4  22       1984.66       1972.25        60.34 o
   1  -4  23        511.49        542.72        58.72 o
   1  -4  24       1362.05       1604.28       149.76 o
  -1   4 -25        149.17        413.01       153.80 o
  -1   4 -26         16.09       -111.69       157.18 o
  -1   3  29        438.06        331.49       134.71 o
  -1   3  28       1604.19       1524.90        64.18 o
  -1   3  27        773.49        636.05        59.79 o
  -1   3  26       4277.29       4236.91        66.11 o
  -1   3  25       2330.37       2324.91        57.67 o
  -1   3  24        918.90       1077.04        53.73 o
  -1   3  23       1385.77       1453.91        51.84 o
  -1   3  22       3546.30       3660.15        54.04 o
  -1   3  21       1106.27       1231.32        46.50 o
  -1   3  20       3235.59       3578.69        51.82 o
  -1   3  19        760.37        823.24        33.61 o
  -1   3  18       2799.54       2818.28        35.15 o
  -1   3  17        340.84        461.38        29.56 o
  -1   3  16      14023.54      14569.89        46.63 o
  -1   3  15       1234.88       1232.00        23.30 o
  -1   3  14      20287.24      20893.63        41.27 o
  -1   3  13       1950.71       2117.59        21.68 o
  -1   3  12       6108.75       5521.25        21.73 o
   1  -3 -11        434.08        418.84        16.26 o
   1  -3 -10       6448.66       5923.66        18.41 o
  -1   3   9       2691.13       2491.08        16.19 o
  -1   3   8      23391.73      24047.48        26.36 o
   1  -3  -7       2505.05       2507.71        36.28 o
  -1   3   7       2519.25       2421.72        15.75 o
   1  -3  -6       6277.33       6755.30        26.51 o
  -1   3   6      12899.38      12983.54        23.88 o
   1  -3  -5        996.69        923.36        13.92 o
   1  -3  -5       1065.70        986.68        20.34 o
  -1   3   4       9786.02      10444.09        25.64 o
   1  -3  -4      16139.59      16378.51        30.18 o
   1  -3  -3         48.85         87.06        11.26 o
   1  -3  -3        359.86        474.26        21.21 o
   1  -3  -2       3133.35       3206.03        13.73 o
  -1   3   2      16096.63      16297.09        42.60 o
  -1   3   1      44398.54      45673.41        66.18 o
  -1   3   1      75961.95      82275.52       121.25 o
  -1   3   0        272.35        344.44         7.38 o
   1  -3   0      13953.58      15356.79        56.26 o
  -1   3  -1      12339.12      12714.82        26.73 o
   1  -3   1      12655.46      12343.17        54.94 o
   1  -3   2      15218.56      15788.68        23.16 o
   1  -3   2      30144.44      31306.48        74.54 o
   1  -3   3       5195.42       5282.88        21.48 o
   1  -3   3       8177.82       7807.40        45.62 o
  -1   3  -4         85.56         12.88        52.94 o
   1  -3   4       1277.92       1214.91        26.08 o
  -1   3  -5       8073.90       7626.60        79.21 o
  -1   3  -5      15390.03      15227.73        41.83 o
  -1   3  -6        483.34        513.43        26.55 o
   1  -3   6       1982.11       2118.61        30.65 o
   1  -3   7      11628.56      12068.64        49.05 o
  -1   3  -7      18525.54      18679.50        40.61 o
   1  -3   8       3800.91       3799.46        23.86 o
   1  -3   9       2262.10       1712.91        16.05 o
   1  -3   9       2427.19       2109.51        26.64 o
   1  -3  10       3409.97       3226.30        28.25 o
  -1   3 -11       3871.22       3655.87        29.41 o
   1  -3  12        924.14        750.98        22.49 o
   1  -3  13      13612.26      12867.64        35.95 o
   1  -3  14       1047.03       1014.65        16.62 o
   1  -3  15       4953.13       3734.32        19.60 o
  -1   3 -15      10438.49      10298.88        60.87 o
  -1   3 -16       2315.03       2183.89        48.01 o
   1  -3  17       6777.64       6618.09        59.85 o
   1  -3  18       2402.18       2233.97        52.81 o
   1  -3  19       1746.58       1734.98        54.09 o
   1  -3  20        197.18        291.27        52.17 o
  -1   3 -21       1607.32       1674.11        58.82 o
   1  -3  22         61.53         24.24        55.79 o
  -1   3 -23       1625.05       1685.02        64.37 o
   1  -3  24        224.85        226.56        62.35 o
   1  -3  25       1456.49       1421.91        69.58 o
  -1   3 -26        969.12        929.05       156.99 o
   1  -3  27        695.62        675.22        91.51 o
  -1   2  28        187.65        301.72        59.61 o
  -1   2  27        354.46        444.92        57.85 o
  -1   2  26       1158.70       1151.32        57.51 o
  -1   2  25        158.44        108.92        51.79 o
  -1   2  24        233.09        232.97        50.31 o
  -1   2  23        257.74        157.66        48.57 o
  -1   2  22        218.69        215.67        48.67 o
  -1   2  21        105.50        224.26        43.81 o
  -1   2  20         94.31        110.30        42.87 o
  -1   2  19       1385.64       1272.32        31.58 o
  -1   2  18       2683.03       2675.06        31.90 o
  -1   2  17        469.14        467.60        26.65 o
  -1   2  16       5416.63       5501.50        32.92 o
  -1   2  15        763.24        846.56        25.04 o
  -1   2  14        317.98        342.63        22.72 o
  -1   2  13         35.00         46.63        19.97 o
  -1   2  12       1392.23       1387.69        17.23 o
  -1   2  11       1882.78       2072.83        17.42 o
  -1   2  10       2846.15       3183.60        17.95 o
  -1   2   9       2166.61       2270.30        16.51 o
   1  -2  -8       1591.84       1531.30        33.59 o
  -1   2   8       5278.40       5384.62        16.85 o
   1  -2  -7         21.00         87.49        50.00 o
  -1   2   7       1657.05       1883.25        13.71 o
   1  -2  -6       3397.79       3374.95        18.93 o
  -1   2   6       4984.76       4910.53        20.10 o
  -1   2   5        376.18        466.75        13.90 o
  -1   2   5       4028.91       4553.15        19.29 o
  -1   2   4      21782.04      21657.95        32.98 o
  -1   2   4      38138.58      39796.16        39.21 o
   1  -2  -3       2089.41       1998.48        14.02 o
  -1   2   3       2505.41       2536.97        18.26 o
   1  -2  -2       3954.16       3963.50        14.92 o
   1  -2  -2      11095.98      11395.88        24.06 o
  -1   2   1       1088.99       1136.68        11.07 o
   1  -2  -1       2213.00       2136.32        15.59 o
  -1   2   0       9240.93       9326.76        14.41 o
  -1   2  -1        214.40        194.49        14.70 o
   1  -2   1        347.48        265.22        23.35 o
   1  -2   2        144.77        145.96        14.75 o
   1  -2   2        172.40        225.10        22.57 o
  -1   2  -3        378.03        362.43        17.93 o
   1  -2   3        412.02        374.13        16.55 o
  -1   2  -4        803.60        888.21        34.65 o
  -1   2  -4       3465.52       3574.93        19.28 o
   1  -2   5       2296.88       2225.81        25.95 o
   1  -2   5       2322.35       2168.44        19.02 o
  -1   2  -6       2903.72       3013.29        29.83 o
   1  -2   6       5145.84       5355.79        22.86 o
   1  -2   7       1084.24        904.61        18.44 o
   1  -2   8        521.20        524.51        17.36 o
   1  -2   9        644.01        644.02        16.46 o
   1  -2  10       5192.23       5045.73        20.98 o
   1  -2  11       1099.05        949.95        12.88 o
  -1   2 -12       1615.49       1587.11        32.47 o
  -1   2 -13         24.58         99.01        31.16 o
   1  -2  14        217.74        193.66        32.89 o
   1  -2  15        227.24        264.30        41.40 o
  -1   2 -16        147.73         35.53        44.23 o
  -1   2 -17       1485.42       1395.98        50.02 o
  -1   2 -18        195.75        189.47        48.56 o
   1  -2  19        326.18        362.41        50.24 o
   1  -2  20         53.50        120.29        52.39 o
   1  -2  21         38.36         51.67        54.45 o
   1  -2  22       1624.94       1792.90        61.84 o
  -1   2 -23       1713.59       1643.78        64.47 o
   1  -2  24        294.67        400.77        63.86 o
  -1   2 -25        143.97        222.14        65.94 o
   1  -2  26         37.04         48.04        54.59 o
   1  -2  27         33.59        -21.96        81.49 o
   1  -2  28        172.73        192.30        80.55 o
  -1   1  28       1013.95        914.83        61.78 o
  -1   1  27        105.33        102.56        56.63 o
  -1   1  26       2071.23       2135.43        58.42 o
  -1   1  25        166.41        215.97        51.08 o
  -1   1  24       2951.65       3316.66        55.91 o
  -1   1  23         44.72          7.68        46.34 o
  -1   1  22       6598.62       6446.34        57.34 o
  -1   1  21       1040.99        955.50        44.56 o
  -1   1  20      12473.63      12928.66        62.78 o
  -1   1  19        334.67        381.02        27.32 o
  -1   1  18       1216.92       1191.91        27.76 o
  -1   1  17        879.08        903.66        26.00 o
  -1   1  16       3595.02       3560.29        28.81 o
  -1   1  15       4663.05       4749.08        29.61 o
  -1   1  14       3859.66       3706.12        25.99 o
  -1   1  13       4505.14       4296.25        25.88 o
  -1   1  12       5074.95       5514.30        38.79 o
   1  -1 -12      15523.41      15237.09        33.67 o
  -1   1  11       4438.29       4267.29        20.07 o
   1  -1 -10      15592.78      15416.13        27.66 o
  -1   1   9       2018.23       2058.74        17.44 o
  -1   1   8      17628.33      18621.67        23.91 o
   1  -1  -7       1277.71       1280.40        13.75 o
   1  -1  -6         82.94        108.45        50.57 o
  -1   1   6       3032.25       3131.02        14.63 o
  -1   1   5      36695.04      39993.93        37.70 o
  -1   1   5      79611.95      84388.96       109.89 o
  -1   1   4       5218.31       5335.88        14.27 o
  -1   1   4       7221.08       7032.03        23.88 o
   1  -1  -3       8192.46       8370.56        16.40 o
   1  -1  -3       9267.27       9078.33        26.58 o
  -1   1   2       2565.93       2360.79        14.94 o
  -1   1   2       9143.99       9606.61        24.80 o
  -1   1   1      14950.28      12153.70        30.18 o
   1  -1  -1      14950.28      17502.67        49.10 o
  -1   1  -1      27070.59      14888.95        19.86 o
   1  -1   1      18070.40      17588.10        33.90 o
   1  -1   2       1048.18       1009.63         9.36 o
   1  -1   2       1496.53       1465.87        16.92 o
   1  -1   3        132.54        137.10         7.24 o
  -1   1  -3       1556.66       1567.86        11.98 o
  -1   1  -4       3209.15       3407.77        24.88 o
  -1   1  -4       3394.92       3490.04        17.60 o
   1  -1   5      17444.91      18098.95        28.70 o
  -1   1  -6       2494.59       2505.10        21.32 o
  -1   1  -7      46758.77      49322.86        48.78 o
   1  -1   8       3655.83       3699.15        27.50 o
  -1   1  -9      15607.56      15482.87        40.96 o
  -1   1 -10        438.22        337.49        27.06 o
  -1   1 -11       9215.62       8002.71        36.69 o
  -1   1 -12       5823.62       6181.71        37.93 o
   1  -1  13      11750.63      11650.90        39.68 o
   1  -1  14       4479.20       4414.60        36.81 o
   1  -1  15        729.82        752.28        43.89 o
   1  -1  16       1580.52       1598.95        48.53 o
  -1   1 -17        608.28        743.73        48.76 o
  -1   1 -18        636.56        678.25        51.03 o
   1  -1  19       4930.31       5052.64        63.49 o
   1  -1  20      10752.71      10947.02        76.78 o
   1  -1  21       2360.35       2537.51        62.10 o
   1  -1  22       1970.48       2387.30        64.77 o
   1  -1  23       3734.24       3611.23        56.51 o
   1  -1  24       1440.28       1431.13        53.96 o
   1  -1  25        148.10        100.48        53.22 o
   1  -1  26       1995.86       2212.60        61.03 o
   1  -1  27        404.55        509.83        58.92 o
   1  -1  28       1793.14       1764.47        70.41 o
  -1   0  28        166.07        121.40       156.70 o
  -1   0  27         60.71        112.10        54.53 o
  -1   0  26        111.32         96.05        52.20 o
  -1   0  25         63.75         30.33        49.93 o
  -1   0  24        311.75        305.53        48.33 o
  -1   0  23        876.78        886.61        47.17 o
  -1   0  22         10.44         32.29        42.81 o
  -1   0  21         30.64        179.44        42.33 o
  -1   0  20        305.59        314.68        41.04 o
  -1   0  19       1619.36       1721.10        28.36 o
  -1   0  18       4341.61       4217.04        27.27 o
  -1   0  17       1761.04       1739.49        23.25 o
  -1   0  16        147.61        161.51        23.21 o
  -1   0  15        545.22        611.46        23.18 o
  -1   0  14        316.23        406.55        24.33 o
  -1   0  13        357.54        338.05        23.36 o
   1   0 -12         17.00         46.89        20.87 o
  -1   0  11       5398.78       5849.97        24.32 o
  -1   0  10        681.82        719.23        18.39 o
  -1   0   9       1574.41       1911.21        19.53 o
   1   0  -8       3161.02       3122.64        19.63 o
   1   0  -7        426.94        394.38        23.66 o
  -1   0   7        525.90        473.73        20.37 o
   1   0  -6         34.78         31.25        15.87 o
  -1   0   6         43.05         40.37        23.52 o
   1   0  -5       2306.55       2290.56        25.37 o
  -1   0   5       7320.41       7320.14        22.95 o
   1   0  -4       1175.17       1268.25        19.72 o
  -1   0   4       1247.09       1414.00        41.08 o
  -1   0   3        768.53        749.60        19.44 o
  -1   0   2        142.05        170.28        12.24 o
  -1   0   0        159.30         43.15         4.70 o
  -1   0  -2        169.89        182.56         6.40 o
   1   0   3         28.39         30.91         8.93 o
   1   0   4         80.23        107.20        12.21 o
  -1   0  -5       5593.32       5447.44        54.43 o
   1   0   5       7660.91       7789.94        27.86 o
  -1   0  -6         40.41         83.01        22.81 o
  -1   0  -7        493.10        505.10        24.90 o
   1   0   8       3252.24       3081.78        30.01 o
   1   0   9       1645.59       1943.77        31.39 o
  -1   0 -10        651.77        569.73        30.92 o
   1   0  11       5306.21       5562.52        38.13 o
  -1   0 -12         17.73        105.85        33.14 o
   1   0  13        394.46        357.95        32.63 o
   1   0  14        306.17        280.09        41.10 o
  -1   0 -15        579.62        616.34        43.40 o
   1   0  16        148.51        143.62        44.61 o
   1   0  17       1613.15       1493.56        50.16 o
  -1   0 -18       4495.67       4706.75        59.79 o
   1   0  19       1721.09       1776.05        56.95 o
   1   0  20        339.11        446.87        43.27 o
   1   0  21         27.74         31.60        44.37 o
   1   0  22         10.95         15.08        46.66 o
   1   0  23        834.53        747.14        49.69 o
  -1   0 -24        312.84        429.57        51.41 o
   1   0  25         63.47        -11.08        53.21 o
   1   0  26        121.95        216.06        56.01 o
   1   0  27         60.68         96.02        58.53 o
   1   0  28        169.27        109.42        62.66 o
  -1  -1  27        370.81        291.58        77.56 o
  -1  -1  26       1986.66       1737.99        55.51 o
  -1  -1  25        157.90        211.61        49.12 o
  -1  -1  24       1340.79       1399.01        49.55 o
  -1  -1  23       3741.03       3809.06        53.16 o
  -1  -1  22       1787.80       1865.11        46.68 o
  -1  -1  21       2573.18       2789.56        47.03 o
  -1  -1  20      10487.11      10815.66        58.38 o
  -1  -1  19       5188.38       5549.84        64.44 o
  -1  -1  18        605.94        622.51        24.31 o
   1   1 -17        657.58        634.28        23.06 o
  -1  -1  16       1502.35       1503.34        23.95 o
  -1  -1  15        754.05        698.11        21.80 o
   1   1 -14       4160.65       4351.21        25.49 o
  -1  -1  13      11991.54      12509.98        32.37 o
   1   1 -12       5345.06       5720.82        23.59 o
  -1  -1  11       9434.91       8627.99        24.55 o
   1   1 -10        433.13        469.49        20.05 o
  -1  -1   9      15367.71      15509.53        28.97 o
  -1  -1   8       3382.28       3367.87        17.92 o
  -1  -1   7      26275.01      29800.19       119.66 o
   1   1  -7      47076.74      50219.28        39.84 o
  -1  -1   6       1456.80       1702.14        69.41 o
  -1  -1   6       2522.36       2465.98        14.44 o
   1   1  -5      10710.98      10889.76        24.43 o
  -1  -1   5      17741.97      19348.58        67.86 o
  -1  -1   4        207.24        298.09        18.01 o
   1   1  -4       3083.93       2586.80        42.12 o
  -1  -1   3       1588.71       1757.86        27.15 o
  -1  -1   2        500.16        564.73        18.41 o
  -1  -1   1       3239.78       3509.03        13.41 o
  -1  -1  -2       7338.30       6438.69        11.72 o
  -1  -1  -3       1199.03       1249.28        10.19 o
   1   1   3       8542.76       8535.94        36.87 o
   1   1   4       2234.23       2173.66        12.24 o
  -1  -1  -5      47876.87      45788.32        85.41 o
   1   1   5      80770.38      87959.49        79.24 o
  -1  -1  -6       3290.16       2961.18        21.00 o
  -1  -1  -6       3364.51       3322.90        22.77 o
  -1  -1  -7        355.38        351.12        13.04 o
  -1  -1  -7       1215.16       1174.07        18.23 o
  -1  -1  -8       8979.44       8423.89        22.40 o
   1   1   8      17566.20      18215.50        29.31 o
  -1  -1  -9         49.56         74.31         8.77 o
   1   1   9       1818.88       1635.55        18.60 o
  -1  -1 -10      16002.61      11054.65        30.54 o
  -1  -1 -11       4049.23       3749.74        35.03 o
   1   1  12      16205.19      15920.12        41.83 o
  -1  -1 -13       4252.53       3748.65        33.66 o
   1   1  14       4150.18       3870.78        42.01 o
   1   1  15       4537.88       4417.01        36.88 o
   1   1  16       3688.31       3629.90        41.43 o
   1   1  17        805.84        834.12        37.94 o
   1   1  18       1205.58       1213.98        40.68 o
   1   1  19        326.02        349.42        41.39 o
   1   1  20      12502.29      12442.58        64.07 o
   1   1  21       1132.99       1045.36        47.19 o
  -1  -1 -22       6792.58       7032.40        60.06 o
   1   1  23         40.56        176.91        48.32 o
   1   1  24       2949.98       3193.61        57.66 o
   1   1  25        179.08        343.15        54.62 o
  -1  -1 -26       2075.62       2221.08        61.21 o
   1   1  27        101.41          9.23        59.35 o
   1   1  28        973.88       1074.33        64.74 o
   1   1  29        252.96        361.52        54.39 o
  -1  -2  27         37.45        -16.53       154.35 o
  -1  -2  26         36.76         78.52        75.56 o
  -1  -2  25        147.25         57.22        72.62 o
  -1  -2  24        292.49        226.63        45.82 o
  -1  -2  23       1655.98       1517.23        47.37 o
  -1  -2  22       1697.87       1939.37        58.88 o
  -1  -2  21         37.16         11.64        52.19 o
  -1  -2  20         53.38        199.06        48.46 o
  -1  -2  19        296.50        367.70        45.53 o
  -1  -2  18        184.16        133.87        28.01 o
  -1  -2  17       1497.88       1313.08        29.58 o
   1   2 -16        162.17        203.34        15.25 o
  -1  -2  15        232.72        271.58        17.36 o
  -1  -2  14        204.56        150.14        23.85 o
  -1  -2  13         24.12         46.61        35.33 o
  -1  -2  12       1570.97       1582.32        34.32 o
  -1  -2  11        990.37       1049.90        31.86 o
  -1  -2  10       5388.53       5863.01        38.54 o
  -1  -2   9        621.14        701.88        27.32 o
  -1  -2   8        512.14        498.68        23.83 o
   1   2  -7        974.60        803.15        16.79 o
  -1  -2   6       2501.24       2827.70        20.61 o
   1   2  -6       5104.14       5368.51        26.90 o
  -1  -2   5         28.41         48.82        10.32 o
  -1  -2   5       2087.34       1620.01        47.95 o
  -1  -2   4       2969.56       3035.54        17.78 o
  -1  -2   4       3689.91       4273.27        53.32 o
   1   2  -3        376.78        232.40        37.76 o
  -1  -2   2         30.82         15.92        29.07 o
  -1  -2   2        160.60         82.71        36.51 o
   1   2  -1        148.46        121.92        13.59 o
   1   2   0       5992.82       6267.71        14.27 o
   1   2   0      14276.41      14559.46        55.76 o
   1   2   1       1253.90       1158.20        18.14 o
   1   2   1       2230.08       2105.77        27.08 o
  -1  -2  -2       7967.21       7924.07        12.66 o
  -1  -2  -2      11511.73      11180.00        52.95 o
  -1  -2  -3        464.08        424.59         9.61 o
  -1  -2  -3       2337.03       2474.78        39.65 o
   1   2   4      18246.88      18939.51        23.13 o
  -1  -2  -4      37772.34      38945.02        51.53 o
  -1  -2  -5       4074.88       3720.97        24.63 o
   1   2   5       4412.09       4725.19        19.24 o
  -1  -2  -6       1770.38       1725.62        22.75 o
   1   2   6       4816.16       4811.11        22.10 o
  -1  -2  -7       1825.13       1885.48        24.35 o
   1   2   7       1843.96       1998.06        22.80 o
  -1  -2  -8       4112.62       3898.23        30.33 o
   1   2   8       5539.55       5730.84        24.41 o
  -1  -2  -9        790.53        863.24        19.23 o
   1   2   9       2097.46       2041.73        22.89 o
  -1  -2 -10         60.61         95.64        16.30 o
   1   2  10       2563.20       2717.66        18.54 o
   1   2  11       2059.36       2072.59        14.53 o
  -1  -2 -12        620.83        649.05        16.58 o
  -1  -2 -12       1369.96       1427.32        18.51 o
  -1  -2 -13         13.23         25.77        14.69 o
   1   2  13         33.98         94.64        19.25 o
  -1  -2 -14         58.99         55.39        14.71 o
   1   2  14        296.63        269.43        19.78 o
   1   2  15        849.57        742.84        21.40 o
  -1  -2 -16       5522.91       4434.88        32.91 o
   1   2  17        522.84        372.49        27.56 o
   1   2  18       2728.38       2778.68        43.60 o
   1   2  19       1357.20       1226.48        43.68 o
   1   2  20        101.28         32.64        44.13 o
   1   2  21         94.77        159.46        45.78 o
   1   2  22        209.93        226.69        47.82 o
   1   2  23        254.31        176.52        49.41 o
   1   2  24        210.25        259.54        52.05 o
   1   2  25        142.96        183.71        53.73 o
   1   2  26       1222.13       1271.63        60.20 o
   1   2  27        384.19        567.14        62.35 o
   1   2  28        178.91         43.02        62.99 o
   1   2  29        576.26        634.42        57.98 o
  -1  -3  27        750.69       1172.04       166.94 o
  -1  -3  26        895.12        949.57        77.91 o
  -1  -3  25       1484.91       1590.65        78.30 o
  -1  -3  24        206.56        100.02       152.28 o
  -1  -3  23       1656.71       1413.69        58.53 o
  -1  -3  22         55.62        117.30        52.24 o
  -1  -3  21       1618.23       1728.89        54.10 o
  -1  -3  20        179.87        158.44        47.67 o
  -1  -3  19       1756.89       1735.93        45.74 o
  -1  -3  18       2226.85       2223.28        44.83 o
  -1  -3  17       4281.27       3776.93        43.38 o
  -1  -3  17       6916.61       6872.21        55.20 o
  -1  -3  16       2077.72       1883.44        43.94 o
  -1  -3  15      10559.30      11018.05        59.19 o
  -1  -3  14       1128.19       1099.94        37.48 o
  -1  -3  13      13599.74      14182.82        57.73 o
   1   3 -12       1029.38        856.62        21.11 o
  -1  -3  11       3860.77       3789.55        25.82 o
  -1  -3  10       3431.81       3251.89        23.78 o
  -1  -3   9       2211.92       1921.71        21.14 o
  -1  -3   8       4180.58       4164.94        18.14 o
   1   3  -7      18117.94      18045.79        34.92 o
   1   3  -6       2105.25       2154.65        33.53 o
  -1  -3   5      15399.12      15163.60        25.40 o
  -1  -3   4       1330.16       1412.00        47.59 o
   1   3  -4       1406.86       1402.08        27.98 o
  -1  -3   3       3327.07       3280.42        31.15 o
   1   3  -3       7984.26       7803.43        43.69 o
  -1  -3   2      16650.88      17163.32        53.49 o
   1   3  -2      30292.83      31340.46        50.49 o
   1   3  -1        352.90        432.50        21.59 o
  -1  -3   1      11413.71      11655.64        34.72 o
  -1  -3   0      15262.38      16336.51        27.05 o
  -1  -3   0      15506.52      18785.74        57.31 o
   1   3   1      35211.25      37914.22        45.21 o
  -1  -3  -2      14461.46      13319.04        22.98 o
  -1  -3  -2      17270.21      17506.59        66.15 o
   1   3   3        346.96        378.36        10.38 o
   1   3   3        390.75        433.62        37.98 o
  -1  -3  -4       7087.86       7218.68        17.60 o
   1   3   4      15860.06      15863.52        53.90 o
  -1  -3  -5         76.98        116.47        12.97 o
   1   3   5        970.42        930.03        32.78 o
  -1  -3  -6       7387.37       7098.69        39.81 o
   1   3   6      13014.38      13253.65        26.06 o
  -1  -3  -7         15.84          5.99        23.71 o
   1   3   7       2261.37       2196.94        20.71 o
  -1  -3  -8      13741.32      13702.68        45.02 o
   1   3   8      23668.07      24178.54        32.77 o
  -1  -3  -9         24.72         50.13        25.76 o
   1   3   9       2417.19       2286.93        21.39 o
   1   3  10       6713.62       6092.35        21.55 o
  -1  -3 -11         83.59         29.78        20.52 o
   1   3  11        405.53        412.48        21.25 o
  -1  -3 -12       3419.67       2922.33        28.81 o
   1   3  12       6147.74       5518.10        26.87 o
   1   3  13       1756.95       1835.67        19.78 o
  -1  -3 -14      20395.95      20485.99        36.41 o
  -1  -3 -15       1322.31       1200.75        18.51 o
  -1  -3 -16       7389.11       7420.00        39.19 o
   1   3  16      14022.42      14130.07        37.81 o
  -1  -3 -17        304.26        297.55        21.34 o
  -1  -3 -17        365.30        343.90        24.89 o
  -1  -3 -18       2820.98       2689.56        29.41 o
  -1  -3 -19        334.64        279.96        34.06 o
   1   3  19        747.34        799.31        35.26 o
   1   3  20       3101.83       3221.89        49.86 o
  -1  -3 -21       1225.71       1391.47        48.04 o
  -1  -3 -22       3453.73       3465.79        55.93 o
  -1  -3 -23       1489.16       1647.94        53.92 o
  -1  -3 -24        832.16        918.49        54.78 o
  -1  -3 -25       2538.51       2602.81        61.30 o
   1   3  26       4169.47       4279.77        68.75 o
   1   3  27        856.56        934.31        63.61 o
   1   3  28       1626.62       1773.67        67.34 o
   1   3  29        210.94        256.92        93.13 o
   1   3  29        434.12        444.41        90.02 o
  -1  -4  26         15.60       -166.68       166.68 o
  -1  -4  25        159.36        342.64       163.35 o
  -1  -4  24       1328.86       1325.62       163.30 o
  -1  -4  23        537.33        307.82       153.80 o
  -1  -4  22       1903.67       1550.45       154.28 o
  -1  -4  21        671.07        650.78       144.52 o
  -1  -4  20        440.02        712.24        45.52 o
  -1  -4  19         33.37        118.13        39.93 o
  -1  -4  18         89.85        143.36        38.71 o
  -1  -4  17        404.41        489.75        36.89 o
  -1  -4  16        166.89        114.88        34.08 o
  -1  -4  15        394.38        445.34        33.13 o
  -1  -4  14        438.20        406.89        31.03 o
  -1  -4  13        370.51        369.08        28.34 o
  -1  -4  12        828.92        672.90        27.30 o
  -1  -4  11       6062.99       5930.69        35.12 o
  -1  -4  10        464.09        441.13        17.48 o
  -1  -4   9       7699.80       7994.86        37.77 o
  -1  -4   8         77.60        412.44        64.08 o
  -1  -4   7         34.85         97.09        54.99 o
  -1  -4   6         97.88        170.78        49.70 o
  -1  -4   5        682.70        745.64        35.93 o
  -1  -4   4        830.93        820.44        34.70 o
  -1  -4   3         68.55        122.32        40.27 o
  -1  -4   3        540.07        397.99        41.00 o
  -1  -4   2       1451.90       1348.41        32.63 o
  -1  -4   2       2399.97       2424.28        39.38 o
   1   4  -1        536.02        509.17        26.24 o
  -1  -4   1       5121.49       4668.88        38.95 o
  -1  -4   0       5935.65       6660.42        26.57 o
  -1  -4   0       6626.06       7170.34        56.10 o
   1   4   1       3302.53       3438.22        28.94 o
  -1  -4  -1       6853.13       7407.61        49.70 o
   1   4   2        140.39        157.96        21.16 o
  -1  -4  -2        539.31        614.66        93.63 o
  -1  -4  -3       2469.80       2492.43        16.74 o
   1   4   3       4742.43       5037.35       154.06 o
  -1  -4  -4       1878.89       1908.99        16.48 o
   1   4   4       3743.54       3598.35        38.22 o
  -1  -4  -5        373.76        423.96        13.50 o
   1   4   5        497.41        497.35        19.93 o
  -1  -4  -6        199.02        115.23        28.68 o
   1   4   6        213.44        171.09        16.13 o
  -1  -4  -7          3.23        -28.65        34.80 o
   1   4   7         14.48          7.72        16.41 o
  -1  -4  -8        685.03        638.52        35.51 o
   1   4   8       1418.08       1369.52        17.87 o
   1   4   9        393.90        383.68        16.47 o
  -1  -4 -10        848.51        875.64        32.55 o
   1   4  10       1254.64       1244.34        19.31 o
  -1  -4 -11        548.55        544.04        28.10 o
   1   4  11       3212.98       3141.25        24.00 o
   1   4  12       9387.36       9772.23        28.36 o
  -1  -4 -13         74.22         95.91        23.66 o
   1   4  13        624.60        518.66        25.67 o
   1   4  14       1808.80       1794.38        23.50 o
  -1  -4 -15        178.57        209.04        21.66 o
  -1  -4 -16        689.48        612.49        23.23 o
  -1  -4 -17        223.00        174.33        20.87 o
   1   4  18        118.29        159.58        21.49 o
  -1  -4 -19         66.18         52.19        26.05 o
   1   4  19         82.03         31.62        28.73 o
   1   4  20        135.24        193.37        41.52 o
   1   4  21        455.94        552.59        44.00 o
   1   4  22       2623.60       2809.10        55.41 o
   1   4  23        805.97        787.51        53.07 o
  -1  -4 -24       2518.85       1990.07        59.66 o
   1   4  25        343.76        273.19        58.46 o
   1   4  26        356.51        367.42        59.20 o
   1   4  27        140.09        222.36        63.13 o
   1   4  28        174.60        109.27        65.31 o
   1   4  29         81.34         38.77        94.97 o
   1   4  29        232.60        211.48        91.84 o
  -1  -5  25       2995.19       3373.87       185.55 o
  -1  -5  24        102.42         16.64       168.65 o
  -1  -5  23       1371.69       1191.47       161.68 o
  -1  -5  22         55.91       -153.49       156.77 o
  -1  -5  21        482.47        459.19       150.64 o
  -1  -5  20       1029.74       1249.27       150.75 o
  -1  -5  19       4681.92       4638.58       105.59 o
  -1  -5  18       1904.91       1746.82        99.73 o
  -1  -5  17       8310.10       7961.90       112.98 o
  -1  -5  16       1911.43       2019.15        99.49 o
  -1  -5  15       1505.93       1468.13        96.76 o
  -1  -5  14        258.54        355.04        91.82 o
  -1  -5  13       2434.18       2382.10        93.17 o
  -1  -5  12       1197.28       1134.83        88.42 o
  -1  -5  11       3077.71       3178.06        36.47 o
  -1  -5  10       6350.98       6367.82        41.29 o
  -1  -5   9       5150.32       5076.52        67.82 o
  -1  -5   8       6127.59       6302.14        68.10 o
  -1  -5   7      15946.86      16704.89        62.09 o
  -1  -5   6      14192.52      14464.51        56.07 o
  -1  -5   5       4741.83       4159.05        40.89 o
  -1  -5   4      21547.98      21419.66        47.51 o
  -1  -5   3        796.67        921.87        25.60 o
  -1  -5   3        824.16        830.13        46.55 o
   1   5  -2       2351.25       2310.92        32.03 o
  -1  -5   2       3819.14       3525.96        36.12 o
   1   5  -1        151.49        161.11        10.74 o
  -1  -5   1        175.85        276.53        35.42 o
  -1  -5   0       5365.82       5709.62        34.84 o
   1   5   0      13436.48      13922.16        29.44 o
   1   5   1        820.03        961.65        13.99 o
   1   5   1       3172.35       3212.36       105.15 o
   1   5   2      18465.65      19354.46        71.76 o
  -1  -5  -2      27177.44      27784.86        46.24 o
  -1  -5  -3       1050.07       1099.03        14.44 o
   1   5   3       6943.89       7424.66        44.22 o
  -1  -5  -4      11410.72      10358.83       111.34 o
   1   5   4      18229.43      17997.29        37.86 o
  -1  -5  -5        503.75        573.95        17.79 o
  -1  -5  -5        573.48        591.81        18.55 o
   1   5   6       7254.05       7228.61        20.48 o
  -1  -5  -6      15312.39      14649.51        31.46 o
   1   5   7       2039.55       1945.75        16.11 o
  -1  -5  -8      21851.20      22234.98        29.22 o
   1   5   9        780.70        717.93        17.53 o
  -1  -5 -10       3026.65       3042.95        47.62 o
   1   5  10       5760.40       5321.81        22.84 o
   1   5  11       3368.62       3533.36        47.40 o
   1   5  11       5562.32       5466.70        23.44 o
   1   5  12       3753.12       3779.76        24.22 o
   1   5  13       4434.86       4354.73        25.52 o
   1   5  14       8811.44       8912.25        30.63 o
   1   5  15       3530.87       3507.04        27.73 o
  -1  -5 -16       1224.56       1222.32        34.55 o
  -1  -5 -16       3637.10       3424.41        36.96 o
   1   5  17       1307.06       1337.27        26.49 o
  -1  -5 -18       7064.86       7061.60        30.89 o
  -1  -5 -19       1858.49       1752.36        26.20 o
   1   5  20       2761.98       2618.55        32.43 o
  -1  -5 -21       2356.46       2019.10        37.62 o
   1   5  21       2988.37       3070.09        48.92 o
   1   5  22       1124.67       1050.19        47.48 o
  -1  -5 -23       1619.08       1751.15        50.76 o
   1   5  24        397.83        439.75        54.81 o
   1   5  25       1501.81       1518.04        59.73 o
   1   5  26        503.37        674.19        61.25 o
  -1  -5 -27       2793.46       2858.24        68.78 o
   1   5  28       1049.19       1127.43        68.61 o
   1   5  29       1793.05       1862.25        65.12 o
  -1  -6  25         62.02        347.00       172.95 o
  -1  -6  24        119.97       -145.14       168.74 o
  -1  -6  23       1817.64       1619.66       168.45 o
  -1  -6  22        167.69        391.60       157.26 o
  -1  -6  21       1865.73       1232.56       157.92 o
  -1  -6  20        187.44        398.22       153.57 o
  -1  -6  19        300.10         13.18       158.72 o
  -1  -6  18       2154.83       1918.23        99.50 o
  -1  -6  17        161.93        284.76        95.06 o
  -1  -6  16       1430.90       1239.87        98.74 o
  -1  -6  15       1551.63       1382.91        97.94 o
  -1  -6  14        269.94        531.15        94.62 o
  -1  -6  13       4570.66       4541.58       101.44 o
  -1  -6  12        249.85        208.40        35.12 o
  -1  -6  11       2931.30       2724.06        38.85 o
  -1  -6  10       1547.20       1806.88        57.79 o
  -1  -6   9       3392.88       3063.70        58.12 o
  -1  -6   8       1615.84       1830.87        44.52 o
  -1  -6   7       2492.96       2193.56        42.59 o
  -1  -6   6        186.71        236.75        37.11 o
  -1  -6   5       2701.45       2631.58        40.55 o
  -1  -6   4       2538.22       2521.07        31.80 o
  -1  -6   3       8428.63       8702.30        34.69 o
  -1  -6   2       1015.73       1137.98        37.80 o
   1   6  -2       1513.09       1496.63        31.30 o
  -1  -6   1        640.00        711.46        13.58 o
  -1  -6   1       3065.85       3011.95        30.71 o
   1   6   0       4799.48       5277.60        21.27 o
  -1  -6   0       9978.74      10800.25        65.53 o
  -1  -6  -1        168.63        171.53        24.48 o
  -1  -6  -1       3383.85       3166.50        24.84 o
   1   6   2      16575.14      16166.84        19.45 o
   1   6   2      26141.22      27929.62        60.45 o
  -1  -6  -3        479.42        500.60        13.07 o
  -1  -6  -3       4945.04       5084.01        39.32 o
  -1  -6  -4       4015.89       4133.86        24.51 o
  -1  -6  -4       5213.25       5105.80        28.20 o
   1   6   5        251.49        191.53        18.44 o
   1   6   6         64.71        103.46         8.46 o
   1   6   6        605.31        694.72        19.17 o
   1   6   7       1466.51       1446.89        17.63 o
  -1  -6  -7       3156.68       3048.65        19.33 o
   1   6   8       1387.29       1317.97        15.70 o
   1   6   9        571.71        482.44        16.52 o
   1   6  10       3311.23       3150.96        22.65 o
   1   6  11        738.16        759.37        21.24 o
   1   6  12      12103.98      11766.59        33.12 o
   1   6  13       1228.57       1243.92        24.39 o
  -1  -6 -14       5028.80       4785.56        27.47 o
   1   6  15         16.74         42.45        51.73 o
   1   6  15        689.53        724.15        25.70 o
   1   6  16        955.86        936.65        27.26 o
   1   6  17        515.47        577.95        27.98 o
  -1  -6 -18        492.51        493.82        28.36 o
  -1  -6 -19        252.74        295.99        28.81 o
   1   6  20       1359.55       1365.42        32.02 o
   1   6  21        239.36        188.07        31.64 o
   1   6  22       1613.53       1785.35        48.41 o
   1   6  23        496.19        589.01        49.14 o
   1   6  24        990.86       1145.83        52.58 o
   1   6  25        561.39        520.83        57.31 o
   1   6  26        273.97        189.27        59.82 o
   1   6  27        187.99        216.66        63.27 o
   1   6  28         18.56        -53.59        69.37 o
   1   6  29         99.47         67.60        57.26 o
  -1  -7  24        692.58        584.87       173.82 o
  -1  -7  23       1074.68       1358.89       171.54 o
  -1  -7  22        298.09        363.99       162.32 o
  -1  -7  21        849.43        746.81       161.11 o
  -1  -7  20         27.34        207.67       160.05 o
  -1  -7  19        607.74        438.00       154.49 o
  -1  -7  18       3062.11       2940.75       104.91 o
  -1  -7  17        964.78        767.65       100.91 o
  -1  -7  16       4082.88       4191.64       107.36 o
  -1  -7  15       2947.65       2868.89       103.89 o
  -1  -7  14       5317.44       5156.80        78.18 o
  -1  -7  13       1167.90       1227.44        38.55 o
  -1  -7  12       1930.67       1973.37        38.31 o
  -1  -7  11        636.51        678.49        59.29 o
  -1  -7  10       4815.66       5096.40        67.04 o
  -1  -7   9        571.74        482.54        53.72 o
  -1  -7   8       5454.03       5572.21        51.26 o
  -1  -7   7        862.70        909.66        41.43 o
  -1  -7   6       4043.92       3546.29        43.42 o
  -1  -7   5        247.44        192.97        42.07 o
  -1  -7   5        360.51        265.87        37.78 o
  -1  -7   4       9038.21       8881.99        73.23 o
  -1  -7   4      19079.20      18564.17        57.96 o
  -1  -7   3       2384.14       2412.01        29.44 o
  -1  -7   2      18123.52      18902.33        41.67 o
   1   7  -1       2115.75       2555.99        59.25 o
  -1  -7   1       6378.53       6995.47        33.22 o
   1   7   0       1479.47       1542.48        22.36 o
  -1  -7   0       1631.47       1525.74        27.76 o
   1   7   1       5194.48       5934.82        24.65 o
  -1  -7  -2        220.68        173.61        12.45 o
   1   7   2       3437.61       3516.74        25.79 o
  -1  -7  -3       3844.15       4030.18        21.38 o
   1   7   3       4001.89       4177.69        27.50 o
  -1  -7  -4       5575.98       5649.25        25.07 o
   1   7   4      11765.17      12142.09        36.02 o
  -1  -7  -5       4121.24       3901.23        20.75 o
   1   7   6      14140.91      13925.27        31.80 o
   1   7   7      10308.28       9799.26        20.34 o
  -1  -7  -7      11692.52      11328.81        31.71 o
   1   7   8       4893.54       5101.02        20.32 o
   1   7   8      12191.48      12276.71        34.53 o
   1   7   9       1997.62       1914.01        23.51 o
   1   7   9       2033.38       1875.38        23.20 o
   1   7  10       3211.08       3170.83        20.93 o
  -1  -7 -11        633.32        538.88        20.11 o
   1   7  12        465.35        431.76        21.80 o
   1   7  13       2498.43       2504.78        25.51 o
   1   7  14       1740.18       1831.27        26.04 o
   1   7  15       4233.22       4176.18        30.24 o
  -1  -7 -16        990.00       1014.66        29.80 o
  -1  -7 -17       9704.19       9595.28        41.84 o
  -1  -7 -18       1512.22       1409.15        33.21 o
   1   7  19       5516.76       5464.74        40.87 o
   1   7  20        420.35        529.06        34.38 o
  -1  -7 -21        973.59        929.53        36.41 o
  -1  -7 -22        206.57        220.13        35.94 o
  -1  -7 -23        877.60        867.86        55.41 o
  -1  -7 -24        576.53        474.15        57.50 o
   1   7  25       1476.36       1520.06        61.24 o
   1   7  26        190.81        358.69        67.56 o
   1   7  27        970.79       1265.74        80.87 o
   1   7  28        740.81        838.59        86.88 o
  -1  -8  23        509.89        374.68       111.68 o
  -1  -8  22         50.72        556.09       106.88 o
  -1  -8  21        211.76         11.71       106.38 o
  -1  -8  20        110.55         -8.11       102.71 o
  -1  -8  19       1398.94       1429.42       104.46 o
  -1  -8  18        229.75         99.60        96.32 o
  -1  -8  17       4974.97       5042.05        86.70 o
  -1  -8  16        164.32        293.99        74.22 o
  -1  -8  15       4184.15       4442.65        81.48 o
  -1  -8  14        317.60        343.62        41.15 o
  -1  -8  13       5165.96       5271.06        48.35 o
  -1  -8  12         40.86         52.09        37.45 o
  -1  -8  11       1426.67       1308.12        63.29 o
  -1  -8  10        351.03        438.39        56.86 o
  -1  -8   9       1180.86       1290.96        54.72 o
  -1  -8   8        992.39       1022.15        50.82 o
  -1  -8   7       5046.34       4954.33        49.36 o
  -1  -8   6       4370.99       4534.38        38.90 o
  -1  -8   5      13860.33      13554.06        48.67 o
  -1  -8   4       3825.58       3980.28        35.50 o
  -1  -8   3       7551.42       7171.97        34.79 o
  -1  -8   2       6223.58       6407.08        33.41 o
  -1  -8   1       2672.03       2466.06        27.83 o
   1   8   0        634.50        586.77        19.23 o
  -1  -8   0        861.91        892.11        26.31 o
   1   8   1         55.44         50.27        20.62 o
  -1  -8  -1        124.26        196.84        23.78 o
   1   8   2        540.30        465.63        12.78 o
  -1  -8  -2       2204.91       2017.52        26.66 o
  -1  -8  -3          5.48          7.47         6.88 o
  -1  -8  -3       1924.61       2000.61        25.60 o
  -1  -8  -4       5304.34       5149.19        21.50 o
  -1  -8  -4       7546.96       7675.06        33.20 o
   1   8   5       2641.64       2513.82        17.90 o
  -1  -8  -6       7170.20       7005.82        25.07 o
   1   8   7       5385.10       5321.73        29.29 o
   1   8   8       8559.53       8591.03        21.56 o
  -1  -8  -8      13885.50      14360.18        42.10 o
   1   8   9         51.48         64.30        15.01 o
  -1  -8  -9       2358.80       2279.83        22.74 o
   1   8  10       6766.52       6845.06        23.14 o
   1   8  11        164.84        139.15        18.65 o
   1   8  12       2713.50       2483.15        22.99 o
   1   8  13       3206.14       3161.96        25.90 o
  -1  -8 -14        752.07        696.17        24.30 o
   1   8  15        373.34        377.44        25.82 o
   1   8  16       2579.08       2412.60        61.51 o
   1   8  16       4173.49       4249.06        34.87 o
   1   8  17        842.67        839.41        31.45 o
   1   8  18       3027.85       3075.19        36.98 o
  -1  -8 -19        549.43        616.34        34.60 o
  -1  -8 -20       3044.38       2951.28        39.42 o
  -1  -8 -21        745.74        638.97        37.24 o
   1   8  22       1813.18       1714.37        40.10 o
   1   8  23       1459.25       1734.81        57.00 o
   1   8  24        146.20         78.11        55.50 o
   1   8  25        634.40        533.06        58.77 o
  -1  -8 -26        238.33        123.16        68.89 o
   1   8  27        162.93        236.32        76.75 o
   1   8  28        683.43        934.88       115.16 o
  -1  -9  22       2012.51       2163.95       120.84 o
  -1  -9  21        838.71        709.85       114.84 o
  -1  -9  20       1134.73       1221.32       108.51 o
  -1  -9  19        757.64        756.58       103.58 o
  -1  -9  18        965.62       1065.49       100.24 o
  -1  -9  17         58.92        236.16        75.47 o
  -1  -9  16        483.57        591.17        75.25 o
  -1  -9  15        228.52        294.18        43.95 o
  -1  -9  14       2892.18       2711.93        47.45 o
  -1  -9  13        942.17        880.92        43.21 o
  -1  -9  12       3373.19       3743.06        71.58 o
  -1  -9  11        584.88        603.44        61.04 o
  -1  -9  10       7951.38       8264.36        73.60 o
  -1  -9   9       3731.98       3602.96        62.91 o
  -1  -9   8       1946.83       2104.62        55.66 o
  -1  -9   7        505.15        526.78        42.27 o
  -1  -9   6       1346.86       1279.09        41.75 o
  -1  -9   5       4898.22       4794.68        47.37 o
  -1  -9   4       1801.68       1693.55        38.64 o
  -1  -9   3       7144.66       7481.51        41.71 o
  -1  -9   2       8490.70       8426.30        40.57 o
  -1  -9   1       2436.32       2527.36        31.77 o
  -1  -9   0       5673.76       5714.28        33.66 o
   1   9   1         19.76         32.96        20.62 o
  -1  -9  -1         94.04         98.73        24.53 o
  -1  -9  -2       1178.43       1060.32        17.79 o
  -1  -9  -2       2284.64       2145.94        21.72 o
  -1  -9  -3       3120.57       3043.54        13.91 o
  -1  -9  -3       4632.01       4665.49        22.30 o
  -1  -9  -4       2254.11       2438.63        29.27 o
  -1  -9  -5       4359.10       4315.06        36.61 o
  -1  -9  -6        107.25         77.56        29.55 o
  -1  -9  -7       4460.89       4123.30        24.86 o
   1   9   8       2010.17       2087.91        26.28 o
   1   9   9       1629.76       1035.32        17.03 o
  -1  -9  -9       3959.85       3770.06        32.00 o
   1   9  10         40.66         39.75        12.72 o
   1   9  10       1722.84       1626.05        31.68 o
   1   9  11       6393.60       6129.52        26.15 o
  -1  -9 -11       7937.49       7902.44        41.65 o
   1   9  12       4453.67       4389.04        24.33 o
   1   9  13       1600.77       1519.57        23.02 o
  -1  -9 -14       1356.32       1297.99        24.41 o
   1   9  15       1523.28       1406.84        26.33 o
  -1  -9 -16        295.62        210.67        27.04 o
   1   9  17       3025.95       3078.85        34.69 o
  -1  -9 -18       6787.91       6795.37        42.33 o
   1   9  19       2258.94       2115.57        37.39 o
  -1  -9 -20        805.06        720.65        37.00 o
  -1  -9 -21       1592.08       1642.34        39.97 o
  -1  -9 -22        298.77        246.63        38.16 o
  -1  -9 -23        754.64        782.88        49.05 o
   1   9  23       1487.22       1508.53        54.96 o
   1   9  24        195.94        140.03        57.16 o
   1   9  25       1205.78       1116.61        63.49 o
  -1  -9 -26         14.61        176.35        66.11 o
   1   9  27         42.54        213.03        66.91 o
  -1 -10  21        497.44        447.92       110.39 o
  -1 -10  20         37.28        213.59       108.61 o
  -1 -10  19       1633.25       1971.63       107.67 o
  -1 -10  18        129.82        335.09       101.23 o
  -1 -10  17       4578.95       4255.72       108.12 o
  -1 -10  16        770.84       1045.95        74.53 o
  -1 -10  15       2944.85       3103.07        51.36 o
  -1 -10  14       1024.96       1063.85        46.85 o
  -1 -10  13       2844.23       3013.30        49.18 o
  -1 -10  12        775.97        743.74        63.42 o
  -1 -10  11       2715.63       2526.51        64.91 o
  -1 -10  10       1242.48       1200.33        59.26 o
  -1 -10   9       4585.71       4774.88        67.62 o
  -1 -10   8        639.42        676.96        53.98 o
  -1 -10   7       1457.87       1451.46        54.95 o
  -1 -10   6       3048.46       2862.21        48.17 o
  -1 -10   5       4140.19       3608.56        46.77 o
  -1 -10   4       6953.20       6868.25        48.55 o
  -1 -10   3       3388.86       3309.54        42.17 o
  -1 -10   2      10112.79      10024.06        48.17 o
  -1 -10   1       1824.11       1781.77        35.00 o
  -1 -10   0       3723.31       3783.71        35.73 o
  -1 -10  -1       1456.90       1598.69        35.13 o
  -1 -10  -1       3353.03       3372.78        41.95 o
   1  10   2       1262.86       1200.67        13.75 o
  -1 -10  -2       2089.57       2096.58        48.69 o
  -1 -10  -3        196.89        217.86        12.38 o
   1  10   3       1319.87       1380.03        30.57 o
  -1 -10  -4       3199.77       2985.79        10.32 o
   1  10   4       6885.84       7353.92        42.04 o
  -1 -10  -5        661.05        620.72        32.79 o
   1  10   6       9779.80      10126.75        49.04 o
   1  10   7        705.33        605.59        34.83 o
  -1 -10  -8      13404.18      13736.21        57.22 o
  -1 -10  -9        891.12        903.43        26.14 o
   1  10   9        893.28        986.53        38.20 o
  -1 -10 -10        810.38        387.21        14.57 o
   1  10  10       2122.27       2109.12        40.77 o
   1  10  11        163.33        101.13        13.33 o
  -1 -10 -11        426.06        409.50        32.22 o
   1  10  12       1636.90       1532.08        24.61 o
   1  10  12       2769.10       2470.00        27.90 o
   1  10  13         19.52         17.04        18.92 o
   1  10  13        191.40        162.64        36.12 o
   1  10  14        799.69        723.92        23.45 o
   1  10  15        900.71        890.05        25.24 o
   1  10  16       6057.93       5985.04        37.12 o
  -1 -10 -17       1589.00       1540.42        32.83 o
  -1 -10 -18       3735.38       3820.56        38.34 o
  -1 -10 -19        900.84        862.55        35.18 o
  -1 -10 -20       2076.28       2044.57        38.69 o
   1  10  21       1460.21       1578.42        41.46 o
  -1 -10 -22        376.75        408.47        41.00 o
   1  10  23        510.59        515.29        54.68 o
  -1 -10 -24        128.82        297.57        57.01 o
   1  10  25        123.11        274.75        95.29 o
  -1 -10 -26        174.61        165.79        92.97 o
  -1 -11  20       1686.27       1978.55       180.95 o
  -1 -11  19        429.25        409.01       103.88 o
  -1 -11  18       1187.09       1201.81       102.39 o
  -1 -11  17        391.56        185.36        95.63 o
  -1 -11  16        110.49        135.50        48.50 o
  -1 -11  15         94.82         61.58        46.23 o
  -1 -11  14        155.95        260.73        45.32 o
  -1 -11  13        231.38        141.24        63.47 o
  -1 -11  12        516.56        461.04        61.76 o
  -1 -11  11       1541.18       1608.43        62.63 o
  -1 -11  10       3548.63       3606.34        65.37 o
  -1 -11   9       1245.89       1202.63        58.87 o
  -1 -11   8        689.42        553.10        56.84 o
  -1 -11   7       2588.09       2443.73        56.53 o
  -1 -11   6        937.37        875.93        44.27 o
  -1 -11   5       3054.25       3095.49        47.09 o
  -1 -11   4        315.77        281.38        40.03 o
  -1 -11   3        388.98        377.25        38.50 o
  -1 -11   2        398.77        334.10        35.38 o
  -1 -11   1       1377.96       1363.30        35.66 o
  -1 -11   0        422.93        421.24        30.97 o
  -1 -11  -1       4763.97       4870.49        22.59 o
  -1 -11  -1       7192.47       7478.73        68.67 o
  -1 -11  -2         96.04        133.28         9.06 o
  -1 -11  -2       1590.89       1554.81        53.86 o
  -1 -11  -3       6078.30       5768.83        25.71 o
  -1 -11  -3       8409.24       8261.70        65.75 o
  -1 -11  -4         18.30         23.58         8.61 o
   1  11   4         52.01         52.54        33.24 o
  -1 -11  -5        663.07        605.25        33.56 o
  -1 -11  -6        479.51        606.23        35.55 o
   1  11   7        212.36        197.07        37.18 o
  -1 -11  -8       1528.95       1730.77        42.85 o
  -1 -11  -9        639.91        608.40        41.31 o
   1  11  10       3808.29       3799.88        47.31 o
   1  11  11       7701.85       7656.01        54.88 o
   1  11  12         16.22          9.69        17.88 o
   1  11  12        912.98        940.16        43.72 o
  -1 -11 -13       4348.10       4174.79        23.74 o
   1  11  14       2181.81       2024.35        28.93 o
   1  11  15       1331.81       1303.94        29.89 o
   1  11  16       1497.07       1410.54        31.94 o
  -1 -11 -17        100.30        143.52        31.30 o
   1  11  18        157.83        142.35        33.38 o
  -1 -11 -19        176.36        158.60        35.90 o
  -1 -11 -20       1089.18        920.74        38.50 o
  -1 -11 -21        119.38        106.08        54.32 o
   1  11  22       1407.59       1582.01        58.74 o
  -1 -11 -23        336.99        597.19        56.82 o
   1  11  24       1824.95       2037.96        92.86 o
   1  11  25       1236.20       1318.55        93.82 o
  -1 -12  18        160.48        532.72       166.54 o
  -1 -12  17       1097.62       1174.87       161.25 o
  -1 -12  16       1635.55       1726.54        93.51 o
  -1 -12  15        622.63        702.37        48.74 o
  -1 -12  14       3647.13       3638.01        53.64 o
  -1 -12  13       1554.58       1665.64        66.14 o
  -1 -12  12       1573.60       1567.23        65.06 o
  -1 -12  11       1946.45       2001.31        65.36 o
  -1 -12  10       2017.02       2204.58        65.00 o
  -1 -12   9       3340.47       3250.13        64.89 o
  -1 -12   8       1475.88       1654.67        57.43 o
  -1 -12   7       2491.12       2369.95        58.34 o
  -1 -12   6       3330.45       3488.64        59.24 o
  -1 -12   5        335.29        394.41        50.43 o
  -1 -12   4       3643.58       3511.72        47.84 o
  -1 -12   3        106.71        217.10        38.33 o
  -1 -12   2       2241.14       2396.12        56.72 o
  -1 -12   2       6273.56       6244.93        56.74 o
  -1 -12   1        697.66        612.18        44.19 o
  -1 -12   1        731.67        614.94        45.40 o
  -1 -12   0       3026.69       3035.26        42.40 o
  -1 -12   0       7622.98       7458.16        56.94 o
  -1 -12  -1        213.47        185.44        14.29 o
  -1 -12  -1       1877.00       2010.24        57.79 o
  -1 -12  -2       5929.29       5431.86        24.38 o
  -1 -12  -2       9198.41       9031.42        77.21 o
  -1 -12  -3        103.54        116.89        14.56 o
  -1 -12  -3       1217.17       1373.06        56.68 o
  -1 -12  -4       1810.14       1716.75        14.01 o
  -1 -12  -4       3022.04       2910.08        61.94 o
  -1 -12  -5         30.77         37.06        33.73 o
   1  12   6       1258.29       1344.61        37.26 o
  -1 -12  -7       1945.53       1924.81        40.33 o
   1  12   8       4898.12       5340.70        49.50 o
   1  12   9       2253.13       2325.19        45.71 o
   1  12  10       3519.13       3940.85        49.58 o
  -1 -12 -11       1706.08       1838.60        48.11 o
   1  12  12       7423.99       8034.77        59.47 o
  -1 -12 -13        561.92        576.18        49.27 o
   1  12  14        751.18        347.95        22.37 o
   1  12  14       1521.06       1556.72        51.90 o
   1  12  15         40.76        122.39        22.82 o
   1  12  15         71.09          3.57        49.78 o
   1  12  16       1690.85       1586.74        53.50 o
  -1 -12 -17       4364.85       4857.82        61.92 o
   1  12  18        281.68        236.77        53.58 o
  -1 -12 -19       2234.58       2384.63        60.22 o
  -1 -12 -20        429.27        413.38        54.91 o
  -1 -12 -21        778.16        694.26        57.76 o
  -1 -12 -22        724.39        723.81        60.07 o
  -1 -12 -23        907.82       1093.41        61.03 o
   1  12  24        705.31        787.05        90.70 o
   1  12  25        851.17       1001.49       116.73 o
  -1 -13  17        165.22        475.58       158.53 o
  -1 -13  16        195.21        353.45       148.37 o
  -1 -13  15        239.69        156.77        87.76 o
  -1 -13  14        263.00        349.48        48.19 o
  -1 -13  13          5.29        -63.71        63.71 o
  -1 -13  12         40.31        108.70        63.73 o
  -1 -13  11       3372.79       3152.31        69.13 o
  -1 -13  10        474.96        485.14        60.11 o
  -1 -13   9       2406.23       2534.41        62.61 o
  -1 -13   8        183.23         95.43        54.49 o
  -1 -13   7        394.21        363.63        54.87 o
  -1 -13   6        111.14         45.84        53.16 o
  -1 -13   5         16.26          2.35        49.69 o
  -1 -13   4         59.03        252.75        49.71 o
  -1 -13   3         11.67        115.42        47.95 o
  -1 -13   2         48.46         72.88        67.83 o
  -1 -13   2         71.04         83.84        53.75 o
  -1 -13   1       2195.89       2231.77        51.46 o
  -1 -13   0        566.28        559.22        61.68 o
  -1 -13   0        815.18        981.14        60.43 o
  -1 -13  -1       2019.38       2445.88        58.80 o
  -1 -13  -1       5316.19       5639.89        70.84 o
  -1 -13  -2       3557.77       3696.70        51.10 o
  -1 -13  -2       4616.28       4701.56        69.38 o
  -1 -13  -3        230.41        175.36        27.80 o
  -1 -13  -3        260.36        243.56        54.12 o
  -1 -13  -4          0.50         -0.86        14.00 o
  -1 -13  -4         42.56        102.49        55.89 o
  -1 -13  -5         36.68         54.93        57.27 o
  -1 -13  -6         99.15        146.00        55.31 o
   1  13   7        620.62        724.70        39.35 o
  -1 -13  -8         28.73          5.06        40.15 o
   1  13   9        129.67         99.18        42.18 o
   1  13  10       1395.47       1391.51        46.36 o
   1  13  11       1233.94       1217.28        47.54 o
   1  13  12       1465.90       1491.25        49.04 o
  -1 -13 -13         18.70         75.86        47.17 o
   1  13  14       2382.62       2518.03        53.90 o
   1  13  15        295.34        255.65        51.14 o
   1  13  16       3798.72       3818.41        60.20 o
   1  13  17        207.85        317.85        53.56 o
  -1 -13 -18        137.16        157.36        56.25 o
   1  13  19        254.33        271.48        55.17 o
   1  13  20         22.48         -5.30        55.57 o
  -1 -13 -21        142.47        183.50        58.74 o
  -1 -13 -22        481.36        468.69        61.16 o
   1  13  23        298.48        336.81        61.01 o
   1  13  24       2059.60       1389.83        96.72 o
  -1 -14  15        138.47         70.69       152.04 o
  -1 -14  14        421.61        433.30        92.40 o
  -1 -14  13        188.71        204.60        93.87 o
  -1 -14  12        863.24        958.22        97.74 o
  -1 -14  11        856.28       1182.40        64.37 o
  -1 -14  10       4204.09       4555.81        71.53 o
  -1 -14   9        318.16        432.84        59.21 o
  -1 -14   8       5506.22       5661.48        70.98 o
  -1 -14   7        282.49        277.99        55.51 o
  -1 -14   6       2291.88       2635.29        99.64 o
  -1 -14   6       4798.16       5008.23        77.31 o
  -1 -14   5        187.41         64.57        84.83 o
  -1 -14   5        220.11        463.26        61.75 o
  -1 -14   4        604.32        443.87        80.88 o
  -1 -14   4       1632.63       1851.46        63.36 o
  -1 -14   3        187.88        240.13        74.87 o
  -1 -14   3        216.80        285.67        60.88 o
  -1 -14   2        632.94        646.00        72.97 o
  -1 -14   2       1530.51       1755.85        63.45 o
  -1 -14   1        416.48        445.23        65.14 o
  -1 -14   1        712.73        599.70        62.15 o
  -1 -14   0         59.61          4.50        58.07 o
  -1 -14   0        412.12        514.62        58.09 o
  -1 -14  -1        104.80        114.16        60.22 o
  -1 -14  -2       6884.83       7494.80        77.82 o
  -1 -14  -3       2803.24       2772.13        68.85 o
  -1 -14  -4       6328.56       6463.88        76.92 o
  -1 -14  -5       1462.11       1581.38        64.31 o
  -1 -14  -6       2073.20       2169.53        66.53 o
  -1 -14  -7       1879.79       1996.27        69.00 o
  -1 -14  -8       1104.59       1201.40        64.55 o
  -1 -14  -9       1409.42       1449.15        46.54 o
  -1 -14 -10        284.72        239.61        44.76 o
  -1 -14 -11       1378.47       1416.22        49.11 o
   1  14  12        885.00        778.77        49.54 o
  -1 -14 -13       2341.16       2178.38        53.91 o
   1  14  14       1163.69       1074.84        53.12 o
  -1 -14 -15       2190.70       2277.16        56.43 o
  -1 -14 -16       1722.08       1609.85        56.94 o
  -1 -14 -17       1656.38       1661.53        57.36 o
  -1 -14 -18         48.38        173.59        55.49 o
   1  14  19       1149.24       1090.62        60.25 o
  -1 -14 -20        138.11        293.98        59.52 o
  -1 -14 -21       1597.68       1617.19        63.70 o
  -1 -14 -22        250.13        163.43        64.25 o
   1  14  23        935.49        934.56        73.04 o
  -1 -15  13        648.17        893.97       134.65 o
  -1 -15  12         12.20        -51.84       135.69 o
  -1 -15  11         90.51        495.42       138.31 o
  -1 -15  10       1566.00       1706.62       148.22 o
  -1 -15   9        174.28        236.01        65.98 o
  -1 -15   8       1752.71       1486.22        68.81 o
  -1 -15   7        101.07         54.92        61.99 o
  -1 -15   6          9.90        -60.79        60.79 o
  -1 -15   5        121.05        182.01        60.90 o
  -1 -15   4          1.94        121.15        61.16 o
  -1 -15   3       2246.69       2478.96        70.82 o
  -1 -15   2        326.03        245.22        62.42 o
  -1 -15   1        425.93        544.73        61.70 o
  -1 -15   0       1390.06       1425.10        66.57 o
  -1 -15  -1        245.71        194.05        62.43 o
  -1 -15  -2       3980.05       4138.76        73.36 o
  -1 -15  -3        518.98        666.81        64.34 o
  -1 -15  -4       2499.28       2536.46        68.54 o
  -1 -15  -5        136.60        140.47        62.63 o
  -1 -15  -6        484.89        495.81        66.30 o
  -1 -15  -7        557.55        539.21        68.60 o
  -1 -15  -8        270.12        346.75        66.75 o
  -1 -15  -9        750.63        872.83        69.05 o
  -1 -15 -10        244.67        395.85        68.55 o
  -1 -15 -11        734.86        753.70        70.36 o
  -1 -15 -12        145.15        220.99        50.42 o
   1  15  13        566.45        524.38        52.66 o
  -1 -15 -14        189.43        288.93        53.11 o
  -1 -15 -15        239.01        350.92        55.07 o
   1  15  16        979.93       1131.46        58.33 o
  -1 -15 -17        256.93        296.60        57.34 o
   1  15  18        654.87        528.26        60.12 o
   1  15  19        571.16        564.16        61.81 o
  -1 -15 -20        583.18        524.46        63.41 o
   1  15  21        113.78        144.79        64.62 o
  -1 -15 -22         76.16         42.34        51.53 o
  -1 -16  11        115.47        120.78       138.41 o
  -1 -16  10       1716.47       2111.91       149.77 o
  -1 -16   9        617.41        753.66       150.00 o
  -1 -16   8       1246.11       1263.38       149.94 o
  -1 -16   7       1163.87       1227.25       147.44 o
  -1 -16   6       1584.55       1703.73        71.62 o
  -1 -16   5        588.15        677.90        67.91 o
  -1 -16   4       1316.94       1505.89        69.81 o
  -1 -16   3         97.38        224.33        65.11 o
  -1 -16   2       2602.82       2895.74        74.89 o
  -1 -16   1       1039.99       1100.51        69.08 o
  -1 -16   0        619.90        790.96        66.67 o
  -1 -16  -1        900.87       1003.14        67.16 o
  -1 -16  -2        781.91       1092.31        66.56 o
  -1 -16  -3       5494.65       5872.09        82.45 o
  -1 -16  -4       1149.93       1237.39        70.08 o
  -1 -16  -5       3185.48       3423.32        77.39 o
  -1 -16  -6       1110.87       1335.07        72.27 o
  -1 -16  -7        960.07        944.27        72.24 o
  -1 -16  -8         40.75         46.58        69.79 o
  -1 -16  -9        242.13        264.24        70.70 o
  -1 -16 -10        260.01        236.36        73.81 o
  -1 -16 -11       1850.62       1861.62        77.20 o
  -1 -16 -12        194.80        194.98        76.06 o
  -1 -16 -13       3449.61       3319.36        84.94 o
  -1 -16 -14        327.56        238.83        77.68 o
  -1 -16 -15       4553.86       4578.34        91.31 o
  -1 -16 -16        185.09         97.92        60.63 o
  -1 -16 -17       1342.11       1329.26        62.77 o
   1  16  18        151.14         37.65        61.94 o
  -1 -16 -19        106.09         49.85        63.98 o
   1  16  20        450.32        186.65        52.17 o
  -1 -17   8        293.08        234.97       149.95 o
  -1 -17   7        183.42        186.60       146.61 o
  -1 -17   6         62.26         19.61       146.84 o
  -1 -17   5        135.78        254.57       144.63 o
  -1 -17   4       1345.11       1855.85       150.48 o
  -1 -17   3        310.00        470.62        69.71 o
  -1 -17   2       2044.10       2169.07        75.69 o
  -1 -17   1        187.06        311.92        69.05 o
  -1 -17   0         60.99         90.25        65.92 o
  -1 -17  -1        296.10        238.53        70.00 o
  -1 -17  -2        244.39        155.02        67.34 o
  -1 -17  -3       1540.57       1468.15        73.19 o
  -1 -17  -4        320.27        392.30        70.52 o
  -1 -17  -5        303.16        218.93        71.71 o
  -1 -17  -6          5.65        -75.92        75.92 o
  -1 -17  -7          0.69          9.39        74.32 o
  -1 -17  -8       2059.41       2088.32        82.14 o
  -1 -17  -9        238.17        105.67        79.48 o
  -1 -17 -10       1072.77       1064.36        80.39 o
  -1 -17 -11          3.41        -21.52        78.27 o
  -1 -17 -12         17.39         50.82        78.19 o
  -1 -17 -13        374.10        290.86        81.92 o
  -1 -17 -14         14.80         15.75        80.92 o
  -1 -17 -15        227.24        330.79        84.17 o
  -1 -17 -16        585.88        508.66        84.03 o
  -1 -17 -17        242.70        238.54        86.43 o
  -1 -18   4        452.52         88.80       149.03 o
  -1 -18   3       1151.76        989.64       151.05 o
  -1 -18   2        807.51        780.39       155.79 o
  -1 -18   1       1891.31       1808.54       159.39 o
  -1 -18   0        386.36        424.51       142.14 o
  -1 -18  -1       1446.72       1557.03        77.33 o
  -1 -18  -2        150.19        398.73        73.35 o
  -1 -18  -3       1802.13       1698.75        79.33 o
  -1 -18  -4        974.86        685.30        78.49 o
  -1 -18  -5       1093.12       1132.04        82.56 o
  -1 -18  -6        473.43        497.72        78.60 o
  -1 -18  -7       1775.61       1536.74        82.23 o
  -1 -18  -8        155.55        136.76        78.40 o
  -1 -18  -9       1963.70       1956.43        84.85 o
  -1 -18 -10        257.26        338.75        82.48 o
  -1 -18 -11       1955.31       2044.79        88.43 o
  -1 -18 -12        318.43        267.55        88.04 o
  -1 -18 -13        437.80        318.05        85.23 o
  -1 -18 -14        954.44        712.02        88.26 o
  -1 -19  -5        135.84        146.23        99.29 o
  -1 -19  -6         62.47         76.04        99.54 o
  -1 -19  -7        135.95         73.42       101.46 o
  -1 -19  -8         22.39        -38.64        77.96 o
   2 -18 -13        149.81         87.51        91.42 o
   2 -18 -12        692.95        565.62       116.23 o
   2 -18 -11         42.63        283.12       115.77 o
   2 -18 -10        345.83        336.00       113.17 o
   2 -18  -9         75.87        505.26       111.76 o
   2 -18  -8         71.95        374.47       115.08 o
   2 -18  -7         58.03         27.03       124.44 o
   2 -18  -6       1300.43       1175.90       115.40 o
   2 -18  -5        139.58        150.53       110.14 o
   2 -18  -4        923.58        985.78       121.40 o
   2 -18  -3        177.46         58.72       105.24 o
   2 -18  -2        717.77        332.89       118.12 o
   2 -18  -1        179.09        271.03       108.73 o
   2 -18   0        228.80        435.03       109.88 o
   2 -18   1        749.48        726.44       117.99 o
   2 -18   2        151.79        116.99       115.02 o
   2 -18   3        928.67        682.56       119.00 o
   2 -18   4        764.01        167.35       118.93 o
   2 -17 -16       2348.39       2256.80        95.25 o
   2 -17 -15        341.54        351.04        86.43 o
   2 -17 -14       5667.33       5527.72        96.74 o
   2 -17 -13        389.50        479.72        82.08 o
   2 -17 -12       5491.75       5416.36        91.54 o
   2 -17 -11        950.66       1074.33        79.90 o
   2 -17 -10        492.54        408.97        77.32 o
   2 -17  -9       4495.02       4249.06        84.88 o
   2 -17  -8        190.55        243.75        71.05 o
   2 -17  -7       3276.08       3546.93       116.13 o
   2 -17  -6       1117.38       1247.06       104.80 o
   2 -17  -5       2016.22       2503.61       116.91 o
   2 -17  -4       4919.85       5036.49       126.15 o
   2 -17  -3       4751.77       4280.46       119.17 o
   2 -17  -2       1907.75       2075.31       116.42 o
   2 -17  -1       2472.57       2651.65       114.03 o
   2 -17   0        872.48        782.98       104.84 o
   2 -17   1       3639.76       3416.52       121.53 o
   2 -17   2        471.81        629.04       111.70 o
   2 -17   3       3813.44       3680.33       123.80 o
   2 -17   4        504.40        322.28       107.34 o
   2 -17   5       2615.71       2943.20       118.28 o
   2 -17   6        263.73        469.87       107.15 o
   2 -17   7       2842.71       3046.74       115.74 o
   2 -17   8        974.88        744.36       108.65 o
   2 -16 -19         16.14        -29.54        67.64 o
   2 -16 -18        349.01        601.10        87.73 o
   2 -16 -17         66.24         76.68        86.85 o
   2 -16 -16        453.79        459.94        83.68 o
   2 -16 -15        106.85        151.71        80.15 o
   2 -16 -14        126.71         45.56        76.40 o
   2 -16 -13        240.39        306.54        76.34 o
   2 -16 -12        733.44        852.71        74.59 o
   2 -16 -11        195.66        216.28        74.32 o
   2 -16 -10       1585.91       1627.05        73.35 o
   2 -16  -9        327.38        311.20        68.28 o
   2 -16  -8        461.87        347.03        66.02 o
   2 -16  -7        898.55        761.06        64.81 o
   2 -16  -6        585.14        706.34        64.54 o
   2 -16  -5        881.53        924.37        62.69 o
   2 -16  -4         58.06         97.55        57.55 o
   2 -16  -3       1259.83       1226.77       103.86 o
   2 -16  -2        779.41        910.05        99.66 o
   2 -16  -1        401.79        175.82       100.66 o
   2 -16   0        856.33        738.90        95.72 o
   2 -16   1        474.12        587.96       102.71 o
   2 -16   2        568.63        380.46       100.70 o
   2 -16   3        540.27        242.80        99.82 o
   2 -16   4         66.03         12.02       102.51 o
   2 -16   5        647.27        239.89       100.60 o
   2 -16   6         26.34        -77.21        99.77 o
   2 -16   7        836.81        659.93       101.87 o
   2 -16   8        160.72         66.99        99.98 o
   2 -16   9       2410.71       2455.88       106.52 o
   2 -16  10         78.66        390.28        88.40 o
   2 -16  11        797.31        703.05        89.51 o
   2 -15 -21        348.47        286.55        68.33 o
   2 -15 -20         93.19        113.48        85.22 o
   2 -15 -19         49.90        182.19        83.38 o
   2 -15 -18       1612.42       1630.79        86.51 o
   2 -15 -17       2003.84       2012.52        86.44 o
   2 -15 -16       4729.42       4634.57        92.21 o
   2 -15 -15       2245.32       2525.01        82.32 o
   2 -15 -14       3860.70       3799.71        82.80 o
   2 -15 -13       7163.35       7500.32        89.82 o
   2 -15 -12       1110.91       1186.07        71.87 o
   2 -15 -11       6623.23       6677.43        83.00 o
   2 -15 -10        554.46        426.10        66.07 o
   2 -15  -9       3463.00       3452.52        72.20 o
   2 -15  -8        127.24        195.14        60.96 o
   2 -15  -7       1580.82       1559.78        62.96 o
   2 -15  -6        220.49        160.88        57.90 o
   2 -15  -5       2459.46       2371.62        61.77 o
   2 -15  -4       1024.49       1144.38        57.90 o
   2 -15  -3      11482.50      11646.73        78.58 o
   2 -15  -2        686.09        705.58        52.69 o
   2 -15  -1      17121.38      16808.11        85.60 o
   2 -15   0       1115.67       1208.20        93.99 o
   2 -15   1       6595.19       6377.39       117.07 o
   2 -15   2        401.82        567.50        96.69 o
   2 -15   3        802.83        996.17        97.78 o
   2 -15   4       1110.75        936.15        98.38 o
   2 -15   5       1184.77       1040.31        97.21 o
   2 -15   6       1444.84       1647.80        98.61 o
   2 -15   7       4493.88       4940.26       110.38 o
   2 -15   8       1274.27       1645.32        99.29 o
   2 -15   9       9121.15       9411.05       125.48 o
   2 -15  10       3205.24       3656.80       104.05 o
   2 -15  11       3357.66       3144.26        92.19 o
   2 -15  12       2351.81       2402.54        88.78 o
   2 -15  13        290.34        913.79        86.58 o
   2 -14 -22        310.62        453.58        87.33 o
   2 -14 -21        285.49        206.93        85.27 o
   2 -14 -20        247.62        116.12        80.65 o
   2 -14 -19         59.54         34.48        79.81 o
   2 -14 -18        436.89        494.78        78.64 o
   2 -14 -17       1697.64       1943.16        81.20 o
   2 -14 -16        818.31        700.40        75.77 o
   2 -14 -15       1564.18       1267.61        75.67 o
   2 -14 -14        613.15        654.90        69.33 o
   2 -14 -13        102.74        104.59        67.54 o
   2 -14 -12        114.45        110.30        64.71 o
   2 -14 -11        298.96        355.06        64.44 o
   2 -14 -10        656.28        628.96        62.34 o
   2 -14  -9       1169.30       1124.77        62.38 o
   2 -14  -8        160.13        124.97        57.78 o
   2 -14  -7        860.53        939.01        58.68 o
   2 -14  -6        767.49        618.58        56.22 o
   2 -14  -5        440.20        574.23        53.19 o
   2 -14  -4        566.85        544.44        50.91 o
   2 -14  -3        443.20        402.59        49.71 o
   2 -14  -2        223.98        167.02        49.24 o
   2 -14  -1       2308.86       2106.10        50.89 o
   2 -14   0        363.39        303.92        45.86 o
   2 -14   1       2268.39       2299.19        49.34 o
   2 -14   2        316.64        278.84        43.68 o
   2 -14   3       1268.05       1424.22        95.62 o
   2 -14   4        458.02        405.46        89.74 o
   2 -14   5        287.75        346.94        87.94 o
   2 -14   6        244.41        561.23        88.36 o
   2 -14   7        311.75        436.72        89.39 o
   2 -14   8         57.06         73.16        86.35 o
   2 -14   9        625.61        660.54        89.95 o
   2 -14  10         26.15         22.77        84.92 o
   2 -14  11        681.39        584.96        86.17 o
   2 -14  12        143.41        366.25        83.55 o
   2 -14  13        388.05        285.66        81.94 o
   2 -14  14        358.60        331.55        85.81 o
   2 -14  15        226.69        318.54        85.85 o
   2 -13 -23       2519.85       2539.81       111.84 o
   2 -13 -22       1657.41       1410.90        86.54 o
   2 -13 -21       2116.00       1913.31        85.08 o
   2 -13 -20       2044.44       1799.43        83.22 o
   2 -13 -19        330.54        272.31        75.27 o
   2 -13 -18       2715.54       2463.60        53.94 o
  -2  13  17       2591.96       2645.88        53.82 o
   2 -13 -16        809.72        885.22        49.23 o
   2 -13 -15      10572.33      10710.56        67.23 o
  -2  13  14        816.68        899.02        47.74 o
   2 -13 -13      12090.20      12474.07        67.41 o
  -2  13  12       2243.20       2429.13        48.50 o
   2 -13 -11       8860.67       8939.69        79.36 o
   2 -13 -10       1104.17       1048.75        61.80 o
   2 -13  -9       3163.38       3232.39        63.82 o
   2 -13  -8        671.25        783.86        55.09 o
   2 -13  -7       1241.43       1266.54        56.09 o
   2 -13  -6        695.84        675.34        53.17 o
   2 -13  -5       8334.08       8318.87        68.36 o
   2 -13  -4       4062.39       4070.09        56.61 o
   2 -13  -3      15416.32      15645.63        77.76 o
   2 -13  -2       7613.68       8015.59        60.51 o
   2 -13  -1       6258.15       6592.00        59.79 o
   2 -13   0       7046.77       6971.83        57.10 o
   2 -13   1       4285.65       4804.12        52.68 o
   2 -13   2        952.66        871.44        41.07 o
   2 -13   3       3928.62       4076.70        47.45 o
   2 -13   4       1270.76       1353.97        38.50 o
   2 -13   5       1365.33       1291.52        38.26 o
   2 -13   6        909.22        960.84        68.42 o
  -2  13  -7       3578.54       3597.53        76.61 o
  -2  13  -8       8599.78       8711.87        90.39 o
  -2  13  -9       1287.56       1357.38        75.59 o
  -2  13 -10      13436.74      14448.60       105.00 o
   2 -13  11        465.12        372.10        72.91 o
  -2  13 -12       5702.81       5834.88        86.16 o
   2 -13  13        313.79        280.76        56.01 o
   2 -13  14        511.70        582.22        80.94 o
   2 -13  15        344.71        409.97        83.45 o
   2 -13  16        781.42        765.16        84.49 o
   2 -13  17        173.04         45.81        85.44 o
   2 -12 -24        190.98        183.12       101.88 o
   2 -12 -23        530.23        496.32        97.14 o
  -2  12  22        514.89        538.01        60.62 o
   2 -12 -21       1275.32       1268.39        55.58 o
   2 -12 -20        524.32        439.64        51.27 o
  -2  12  19        485.56        415.55        49.80 o
  -2  12  18        558.46        623.14        48.62 o
   2 -12 -17        190.23         35.71        46.59 o
   2 -12 -16         78.01         74.75        44.77 o
   2 -12 -15       1388.37       1543.92        46.82 o
   2 -12 -14        610.48        667.36        44.02 o
  -2  12  13        272.31        220.75        42.01 o
  -2  12  12        592.53        538.89        42.36 o
   2 -12 -11        107.88        120.07        41.21 o
   2 -12 -10        147.89        281.33        40.49 o
   2 -12  -9       3670.00       2317.68        46.85 o
   2 -12  -8        154.89        169.86        35.03 o
   2 -12  -7       1000.37        960.66        35.45 o
   2 -12  -6        130.09        160.82        33.18 o
   2 -12  -5        339.65        261.22        32.42 o
   2 -12  -4       2218.93       2312.80        35.85 o
  -2  12   3       1197.59       1073.53        29.51 o
   2 -12  -2       1404.87       1211.99        29.28 o
  -2  12   1       1195.22       1089.60        35.33 o
   2 -12   0         39.93         28.45        26.53 o
   2 -12   1         26.20         12.86        24.81 o
   2 -12   1        259.84        223.76        26.15 o
  -2  12  -2        677.73        601.39        21.17 o
   2 -12   3        408.98        379.23        21.75 o
  -2  12  -4         64.78        116.17        29.70 o
  -2  12  -5       1670.60       1778.61        34.54 o
   2 -12   6       2187.61       2222.70        36.76 o
   2 -12   7        637.19        596.08        34.51 o
  -2  12  -8        317.07        259.56        34.62 o
  -2  12  -9        502.98        609.86        64.47 o
   2 -12  10       1202.05       1017.96        68.86 o
  -2  12 -11        506.34        456.50        64.64 o
  -2  12 -12       1229.47       1147.42        68.54 o
   2 -12  13        118.76        214.90        48.63 o
  -2  12 -14        201.89        258.30        48.37 o
   2 -12  15        255.75        386.74        70.51 o
  -2  12 -16         83.99        -32.50        73.55 o
   2 -12  17         80.99        179.50        75.94 o
   2 -12  18        208.35         85.51       237.24 o
   2 -12  19         59.74        329.77       238.74 o
  -2  11  25        131.09        249.14        87.55 o
   2 -11 -24        222.28        352.22        61.53 o
  -2  11  23       1649.60       1659.78        66.00 o
  -2  11  22        149.66        174.46        58.67 o
  -2  11  21       5272.47       5194.38        69.40 o
   2 -11 -20       1860.50       1762.13        54.17 o
  -2  11  19      10423.30      10496.81        68.08 o
   2 -11 -18       1081.20        994.81        48.26 o
   2 -11 -17       6565.03       6358.00        57.28 o
  -2  11  16       1472.86       1582.67        46.25 o
   2 -11 -15       2330.08       2490.02        46.51 o
   2 -11 -14        948.21       1018.23        42.24 o
   2 -11 -13        226.71        306.57        38.74 o
   2 -11 -12       1146.74       1075.24        29.11 o
   2 -11 -11       1757.77       1626.06        24.10 o
   2 -11 -10        604.62        509.11        31.98 o
   2 -11  -9       8750.76       8612.99        43.62 o
   2 -11  -8       3270.75       3127.39        40.56 o
   2 -11  -7      28362.65      27785.14        70.92 o
   2 -11  -6       2253.41       2215.04        34.86 o
   2 -11  -5       9010.78       8645.99        37.39 o
   2 -11  -4       7364.18       6880.48        34.72 o
   2 -11  -3        968.44        964.49        26.87 o
   2 -11  -2       8030.85       7672.45        30.94 o
  -2  11   1         95.44        108.78        28.81 o
   2 -11  -1        852.50        889.36        22.84 o
   2 -11   0       4934.47       4855.16        25.78 o
   2 -11   1         45.19         22.08        26.49 o
  -2  11  -1        361.31        408.85        23.06 o
   2 -11   2       1570.54       1677.20        21.16 o
  -2  11  -3       8898.93       8596.96        30.73 o
   2 -11   4       9414.21       9222.97        31.39 o
   2 -11   5       7379.16       7649.71        30.89 o
   2 -11   6      12065.32      10454.48        45.56 o
  -2  11  -7        798.42        812.17        33.27 o
   2 -11   8       7465.58       7663.94        47.22 o
   2 -11   9       2187.02       2140.40        39.83 o
  -2  11 -10       3382.75       3395.40        44.30 o
   2 -11  11       1808.95       1815.29        42.06 o
  -2  11 -12       2901.86       2991.18        67.22 o
  -2  11 -13       1695.73       1667.84        49.08 o
   2 -11  14       2997.82       3099.42        52.62 o
   2 -11  15       1011.00       1000.91        68.47 o
   2 -11  16       4358.91       4432.55        82.13 o
   2 -11  17        240.85        122.87       147.82 o
  -2  11 -18       3905.06       4176.10       165.05 o
  -2  11 -19       1031.60       1047.30       161.59 o
  -2  11 -20        906.66       1106.96       166.52 o
  -2  10  26         24.17        -32.59        95.27 o
  -2  10  25         56.50         20.97        85.73 o
   2 -10 -24         79.93         91.58        61.35 o
   2 -10 -23         25.85        104.46        56.81 o
   2 -10 -22        193.06        300.98        56.95 o
  -2  10  21        435.17        443.34        56.23 o
  -2  10  20        302.83        375.63        49.38 o
   2 -10 -19       1184.36       1175.05        49.51 o
   2 -10 -18         77.26        202.08        44.04 o
  -2  10  17         18.91          3.03        42.31 o
   2 -10 -16         39.66         66.65        41.06 o
   2 -10 -15        716.69        699.37        40.32 o
  -2  10  14       1550.69       1416.06        36.45 o
  -2  10  13        215.80        258.22        32.73 o
  -2  10  12         53.97         75.37        31.33 o
   2 -10 -11        196.40        224.09        26.08 o
   2 -10 -10        564.96        442.20        24.17 o
  -2  10   9       1173.73       1182.74        22.32 o
  -2  10   8          1.44         19.92        13.33 o
  -2  10   8        500.49        418.41        16.74 o
  -2  10   7        283.69        301.82        26.19 o
   2 -10  -6          5.45         21.01        24.62 o
   2 -10  -5         62.32         87.34        23.83 o
   2 -10  -4        348.03        316.03        23.34 o
   2 -10  -3        234.13        220.38        20.52 o
   2 -10  -2        333.65        406.41        16.39 o
   2 -10  -1        569.21        581.66        18.64 o
  -2  10   0        325.76        332.24        18.71 o
   2 -10   1       1708.82       1779.42        18.21 o
   2 -10   2       2239.94       2143.24        18.90 o
  -2  10  -3        267.27        246.59        21.48 o
   2 -10   4       1319.15       1321.62        24.29 o
   2 -10   5        133.82         90.02        23.67 o
   2 -10   6       2246.35       2303.09        29.40 o
  -2  10  -7        564.60        599.10        31.03 o
   2 -10   8        553.57        650.51        33.49 o
  -2  10  -9        102.32        133.57        33.27 o
   2 -10  10        529.12        513.19        36.63 o
   2 -10  11        885.53        962.18        39.19 o
   2 -10  12       1722.56       1786.02        36.82 o
  -2  10 -13        211.15        160.30        34.65 o
   2 -10  14       1475.31       1547.87        37.68 o
   2 -10  15         95.14        123.79        39.28 o
   2 -10  16        196.88        218.22        65.78 o
  -2  10 -17        281.84        236.92       137.91 o
   2 -10  18        395.34        910.08       145.34 o
   2 -10  19        473.59        309.97       151.59 o
  -2  10 -20        656.07        897.62       158.44 o
  -2  10 -21        737.66       1128.57       168.97 o
  -2   9  27        993.42       1116.71        82.15 o
  -2   9  26        119.93         60.17        89.88 o
  -2   9  25        256.20        277.43        90.76 o
   2  -9 -24        230.20        187.50        61.92 o
  -2   9  23        336.75        260.77        57.26 o
   2  -9 -22         10.79         34.01        54.02 o
  -2   9  21        905.69       1117.61        56.42 o
  -2   9  20       1995.94       2209.25        55.45 o
  -2   9  19       3951.50       4159.54        58.93 o
  -2   9  18       1503.44       1450.98        46.26 o
   2  -9 -17       6746.09       6779.71        55.42 o
  -2   9  16       1829.00       1745.02        43.85 o
  -2   9  15       4494.98       4368.35        42.80 o
  -2   9  14        909.25        898.82        35.19 o
   2  -9 -13        300.25        252.17        31.89 o
   2  -9 -12        184.23        204.07        30.85 o
  -2   9  11       2982.42       2785.72        30.98 o
   2  -9 -10       1663.60       1628.39        26.82 o
   2  -9  -9       1780.13       1766.31        25.50 o
   2  -9  -8      18999.54      18846.43        40.59 o
   2  -9  -7       2506.92       2438.77        18.28 o
  -2   9   6       5077.78       5553.85        32.23 o
   2  -9  -6      12972.62      11978.79        27.48 o
   2  -9  -5        140.93        118.82        12.93 o
   2  -9  -4       1970.28       1698.14        14.41 o
   2  -9  -3        510.60        662.80        15.04 o
   2  -9  -2       3166.74       3298.95        18.98 o
   2  -9  -1        787.26        846.50        17.19 o
   2  -9   0       1259.87       1217.46        18.22 o
   2  -9   1       1749.67       1810.63        18.87 o
  -2   9  -2      10962.67      10857.50        27.64 o
  -2   9  -3        820.93        905.74        20.64 o
   2  -9   4      19933.67      19671.93        42.19 o
  -2   9  -5       4275.30       4228.16        27.76 o
   2  -9   6      11509.91      11612.99        38.56 o
   2  -9   7       1022.63       1033.11        27.63 o
   2  -9   8        923.84       1059.14        32.38 o
  -2   9  -9       2034.10       2053.84        36.56 o
   2  -9  10        129.82         72.98        34.80 o
   2  -9  11        235.80        243.52        36.09 o
   2  -9  12        712.59        629.78        33.31 o
   2  -9  13       2438.24       2483.98        37.33 o
  -2   9 -14       9420.38       9397.68        48.94 o
   2  -9  15       1646.97       1677.29        36.36 o
   2  -9  16       6189.31       6302.30        86.81 o
   2  -9  17       3673.90       3334.79       146.32 o
  -2   9 -18        210.78        337.71       140.17 o
   2  -9  19       4584.73       4410.88       161.58 o
  -2   9 -20        371.02        577.69       152.87 o
  -2   9 -21       1369.93       1343.64       162.75 o
  -2   9 -22        243.71        132.27       165.43 o
  -2   8  27         54.21         25.58       106.48 o
  -2   8  26         80.74         84.83       100.86 o
  -2   8  25        459.54        526.76        96.31 o
  -2   8  24        174.26        117.66        87.97 o
   2  -8 -23        144.10        280.38        56.13 o
  -2   8  22        127.44        176.39        54.36 o
   2  -8 -21         64.21          2.86        50.47 o
  -2   8  20        370.11        270.39        51.36 o
   2  -8 -19         68.16         62.57        47.19 o
  -2   8  18       1927.45       1867.97        51.86 o
   2  -8 -17        192.17        203.57        40.38 o
  -2   8  16         30.33         59.91        39.18 o
  -2   8  15         52.42         65.26        35.12 o
   2  -8 -14        431.33        434.88        33.93 o
   2  -8 -13       1140.47       1104.77        33.33 o
   2  -8 -12        170.69        160.05        30.26 o
   2  -8 -11         62.52         54.19        26.13 o
   2  -8 -10        802.62        922.42        26.19 o
   2  -8  -9        403.08        345.10        23.49 o
   2  -8  -8       3161.15       3088.94        22.92 o
   2  -8  -7        576.48        539.56        18.96 o
   2  -8  -6       3528.71       3656.99        21.58 o
   2  -8  -5        719.64        755.12        13.84 o
   2  -8  -4        148.23        210.30        13.73 o
   2  -8  -3         64.91         62.98        13.95 o
  -2   8   2        228.57        276.46        14.76 o
   2  -8  -1        222.74        229.65        14.98 o
   2  -8   0        817.11        833.07        15.33 o
  -2   8  -1        469.23        464.10        15.88 o
  -2   8  -2       1260.95       1255.59        17.28 o
  -2   8  -3       3808.94       4133.77        22.38 o
   2  -8   4        677.28        649.19        19.21 o
   2  -8   5         68.92         26.80        20.27 o
  -2   8  -6       2623.20       2563.25        25.52 o
   2  -8   7        548.22        459.05        24.34 o
   2  -8   8        468.18        502.16        29.31 o
  -2   8  -9        188.33        266.49        30.91 o
  -2   8 -10         44.87         48.97        32.27 o
   2  -8  11        827.56        882.05        26.10 o
   2  -8  12        496.20        440.07        26.03 o
   2  -8  13       1558.17       1542.01        27.79 o
  -2   8 -14        186.46        109.51        30.28 o
  -2   8 -15       2063.61       2016.82        39.91 o
   2  -8  16        321.45        342.26        34.84 o
  -2   8 -17        210.96        252.12        77.05 o
   2  -8  18        402.12        415.24        82.87 o
   2  -8  19         76.52       -133.76       142.99 o
   2  -8  20         23.46       -146.56       146.56 o
  -2   8 -21        106.31        298.05       150.85 o
   2  -8  22         69.33        312.99       159.70 o
  -2   8 -23        100.21         -9.72       164.42 o
  -2   7  27         88.32        261.27       106.00 o
  -2   7  26         75.39         70.42       104.24 o
  -2   7  25       1282.87       1414.44       103.22 o
  -2   7  24        507.79        478.86        95.62 o
  -2   7  23       4276.11       4544.97       106.34 o
   2  -7 -22        117.80         82.07        53.43 o
  -2   7  21       1388.05       1481.85        56.00 o
  -2   7  20       1592.75       1547.34        54.81 o
   2  -7 -19        222.18        241.78        47.33 o
  -2   7  18       5386.74       5573.48        58.68 o
  -2   7  17        386.26        413.64        44.42 o
   2  -7 -16       5626.74       5502.16        49.77 o
  -2   7  15        325.34        319.36        36.53 o
  -2   7  14        324.46        363.53        33.07 o
   2  -7 -13       4324.52       4092.47        38.04 o
   2  -7 -12        875.09        863.63        31.57 o
   2  -7 -11       1870.16       1748.98        28.75 o
   2  -7 -10       3157.12       2868.42        25.96 o
   2  -7  -9         15.04         -8.99        20.36 o
   2  -7  -8       4372.35       3950.02        23.93 o
   2  -7  -7       3190.82       3147.32        20.55 o
   2  -7  -6      11422.84      11460.21        26.75 o
   2  -7  -5       2903.63       2846.37        19.30 o
   2  -7  -4       5742.15       5657.27        17.59 o
   2  -7  -3        443.13        466.60        14.04 o
  -2   7   2       4105.10       4290.40        17.54 o
   2  -7  -1          9.65         -7.45        29.68 o
  -2   7   1         76.61         52.20        16.53 o
  -2   7   0       2758.68       2646.48        15.81 o
  -2   7  -1        597.39        617.75        14.57 o
  -2   7  -2       7007.34       6698.70        20.34 o
   2  -7   3       2816.98       2459.24        18.21 o
  -2   7  -4       3586.74       3540.29        20.55 o
  -2   7  -5      17300.91      17497.23        33.90 o
   2  -7   6       1278.31       1155.65        22.01 o
  -2   7  -7       3805.82       3640.43        27.83 o
  -2   7  -8        581.28        570.83        26.27 o
   2  -7   9       1399.99       1547.45        31.03 o
   2  -7  10       4935.52       4793.57        28.63 o
   2  -7  11        537.10        547.50        23.17 o
   2  -7  12       1185.94       1057.79        24.52 o
   2  -7  13       1267.58       1195.34        33.46 o
   2  -7  13       2397.33       2189.87        30.21 o
   2  -7  14        301.95        319.81        26.14 o
   2  -7  15       7290.66       7139.34        50.56 o
   2  -7  16        454.69        503.76        33.73 o
  -2   7 -17       8889.51       8887.80       149.24 o
  -2   7 -18        618.02        663.84        48.37 o
   2  -7  19       3239.84       2929.13       144.72 o
   2  -7  20         16.06         18.89       138.30 o
  -2   7 -21         57.35        139.15       146.83 o
  -2   7 -22        273.26        882.80       155.24 o
  -2   7 -23        248.00        106.90       161.69 o
  -2   7 -24        318.61        526.34       166.55 o
  -2   6  28        143.01         85.93        88.47 o
  -2   6  27         42.26        256.02       109.03 o
  -2   6  26         38.84        -40.67       104.68 o
  -2   6  25        206.81        305.04       103.39 o
  -2   6  24        475.00        326.10        97.31 o
  -2   6  23         92.75         80.49        91.11 o
  -2   6  22        114.58        205.93        87.93 o
  -2   6  21        319.21        252.09        52.01 o
   2  -6 -20         25.60         -3.70        48.60 o
  -2   6  19        912.92        911.39        50.20 o
   2  -6 -18        187.27        327.30        44.17 o
  -2   6  17        296.38        308.04        36.30 o
  -2   6  16        860.24        893.67        42.89 o
  -2   6  15        800.68        839.87        41.28 o
   2  -6 -14        349.89        345.89        34.54 o
   2  -6 -13         93.61        114.49        30.47 o
   2  -6 -12       2353.70       2326.47        28.76 o
   2  -6 -11       1758.99       2005.12        23.76 o
  -2   6  10        299.98        497.57        39.31 o
   2  -6 -10        365.11        352.22        20.94 o
   2  -6  -9       2002.26       2185.88        20.46 o
   2  -6  -8        331.90        341.20        17.46 o
   2  -6  -7       1132.80       1094.69        18.48 o
   2  -6  -6        238.94        214.56        27.45 o
   2  -6  -6        242.70        192.38        18.96 o
   2  -6  -5        827.72       1105.25        16.98 o
  -2   6   4          5.36         -3.31        29.02 o
   2  -6  -4         20.73         58.23        16.80 o
   2  -6  -3        965.23        981.97        13.58 o
   2  -6  -2       1282.76       1250.53        30.97 o
   2  -6  -2       1295.76       1263.99        16.80 o
   2  -6  -1       3317.34       3715.75        17.08 o
  -2   6   0       3397.76       3957.98        27.81 o
   2  -6   0       4795.26       5211.84        18.78 o
   2  -6   1        437.80        523.79        16.65 o
   2  -6   1       1668.49       1908.90        17.62 o
  -2   6  -2        491.32        566.25        23.60 o
   2  -6   2        519.98        506.09        13.39 o
   2  -6   3        766.43        665.27        12.99 o
  -2   6  -4        249.04        242.12        14.04 o
   2  -6   5        767.07        694.26        17.51 o
   2  -6   6        489.40        537.55        20.38 o
  -2   6  -7       3708.69       3581.19        26.93 o
   2  -6   8        517.17        515.51        19.76 o
   2  -6   9       2920.94       3102.45        25.46 o
   2  -6  10        555.92        489.02        22.38 o
   2  -6  11       1095.64       1071.09        23.67 o
  -2   6 -12        210.73        254.68        22.82 o
   2  -6  13         11.58          8.48        22.64 o
   2  -6  13         58.48         61.33        23.27 o
   2  -6  14         84.94         57.69        25.28 o
   2  -6  15        556.61        547.30        26.26 o
   2  -6  16        446.56        404.45        25.70 o
   2  -6  17       1007.48       1313.32       125.07 o
  -2   6 -18         14.50         56.37        47.48 o
   2  -6  19       1938.24       1900.81        55.22 o
  -2   6 -20        119.08         42.80        52.06 o
  -2   6 -21        248.91        453.29       144.19 o
   2  -6  22         53.90       -149.83       149.83 o
  -2   6 -23        410.12        720.10       153.18 o
   2  -6  24        495.49        588.91       158.79 o
   2  -6  25         31.66        197.34       165.52 o
  -2   5  28         81.15        113.47       118.00 o
  -2   5  27         34.51        199.84       110.91 o
  -2   5  26       1185.40       1041.13       109.81 o
  -2   5  25       1425.67       1703.83       110.10 o
  -2   5  24       1298.80       1185.54       107.66 o
  -2   5  23       1278.47       1538.09        99.27 o
  -2   5  22       2529.59       2439.95        97.42 o
  -2   5  21         91.91         90.53        86.10 o
  -2   5  20        299.74        273.31        54.51 o
  -2   5  19        706.24        706.09        39.42 o
  -2   5  18        104.52        133.56        36.32 o
  -2   5  17        317.77        355.00        35.56 o
  -2   5  16        406.08        564.38        34.60 o
   2  -5 -15        245.69        332.04        32.59 o
  -2   5  14       2698.82       2436.63        26.75 o
  -2   5  13        878.40        876.72        24.74 o
  -2   5  12       4146.51       3687.59        28.21 o
   2  -5 -11         43.17         72.00        20.51 o
   2  -5 -10      10724.35      10556.59        28.25 o
   2  -5  -9       1410.71       1372.60        18.18 o
  -2   5   8       3835.95       3815.32        20.81 o
   2  -5  -7       2069.07       2020.65        18.95 o
   2  -5  -6       5322.02       5892.82        21.34 o
  -2   5   5       2096.57       2032.95        17.28 o
   2  -5  -4       2000.70       2036.56        32.24 o
   2  -5  -4       2123.76       2125.79        18.40 o
   2  -5  -3       1849.53       1939.47        23.71 o
   2  -5  -3       6103.62       5930.61        25.72 o
   2  -5  -2       6056.17       6384.30        43.66 o
   2  -5  -2       9698.35       9704.84        20.97 o
   2  -5  -1       1716.98       1884.82        35.19 o
  -2   5   1       5121.41       5302.79        18.19 o
   2  -5   0       4005.34       3945.54        18.29 o
   2  -5   0       5422.66       5296.78        19.92 o
  -2   5  -1       1451.76       1395.21        15.12 o
   2  -5   1       5202.14       5117.95        17.58 o
  -2   5  -2       3789.72       3724.72        13.76 o
  -2   5  -3       1571.72       1344.71        24.47 o
   2  -5   4        178.24        178.59        10.95 o
  -2   5  -4        678.75        695.59        25.02 o
   2  -5   5       4338.33       4109.40        26.99 o
  -2   5  -5       6782.66       6672.03        33.91 o
   2  -5   6       2339.80       2426.09        17.73 o
   2  -5   7       6135.21       6111.24        26.77 o
   2  -5   8       1253.34       1344.67        19.54 o
  -2   5  -9       6182.50       5835.37        25.32 o
   2  -5  10       1091.53        880.17        20.05 o
   2  -5  11       4162.76       3630.39        25.38 o
   2  -5  12       2956.34       2939.48        27.24 o
   2  -5  13       5652.21       5347.78        31.42 o
   2  -5  14        932.57        964.91        22.43 o
   2  -5  15       1181.20       1171.77        21.28 o
   2  -5  16       2542.93       2332.01        19.87 o
  -2   5 -16       4985.51       4424.82       158.65 o
  -2   5 -17       1481.61       1813.94       120.40 o
   2  -5  18       1540.91       1501.17        52.38 o
   2  -5  19       1125.93        997.16        55.08 o
   2  -5  20        309.24        228.90        51.98 o
   2  -5  21       1292.27       1357.01        59.85 o
   2  -5  22        158.81        168.84        56.71 o
  -2   5 -23       2892.75       2922.01       158.49 o
  -2   5 -24        158.86        361.46       153.26 o
   2  -5  25        548.45        935.58       161.52 o
  -2   5 -26       1530.02       1423.96       168.34 o
  -2   4  28         17.17         47.96       121.92 o
  -2   4  27        291.28        432.55       114.60 o
  -2   4  26        263.41        132.93       110.78 o
  -2   4  25        428.37        205.18       106.98 o
  -2   4  24       1844.14       1836.13       106.65 o
  -2   4  23        126.81         79.33        95.26 o
  -2   4  22        123.34         50.47        99.43 o
  -2   4  21        225.33        252.18        90.52 o
  -2   4  20         58.94         -0.93        53.05 o
  -2   4  19         75.17        114.56        49.08 o
  -2   4  18         80.53        164.05        46.28 o
  -2   4  17        381.56        445.79        34.37 o
  -2   4  16        920.94        936.59        28.72 o
  -2   4  15        689.13        684.11        27.22 o
  -2   4  14        800.76        769.18        26.39 o
  -2   4  13        785.65        839.59        25.43 o
   2  -4 -12         81.29        292.79        65.76 o
   2  -4 -12        107.38        111.14        21.59 o
  -2   4  11        283.54        288.84        19.94 o
   2  -4 -10       1028.31       1050.30        18.32 o
  -2   4   9          9.46         17.71        17.20 o
   2  -4  -8         54.10         69.75        31.24 o
  -2   4   8        628.96        728.91        18.38 o
  -2   4   7       1921.07       2112.57        18.76 o
   2  -4  -6        946.06       1188.13        33.37 o
  -2   4   6       1056.15       1058.71        18.55 o
  -2   4   5         36.92         17.14        18.90 o
   2  -4  -5       1222.80       1372.56        20.60 o
  -2   4   4      12085.43      12723.04        25.38 o
   2  -4  -3      24428.76      24711.86        30.30 o
  -2   4   2        466.22        568.32        15.53 o
  -2   4   2       3894.22       4163.83        22.09 o
  -2   4   1         14.31          5.74        15.38 o
   2  -4  -1        337.09        286.40        16.10 o
   2  -4   0       1785.29       1785.66        11.65 o
   2  -4   0       2949.14       2926.14        22.28 o
   2  -4   1         50.75         56.79        16.85 o
   2  -4   1         64.55         35.88        29.54 o
   2  -4   2       1059.27       1369.14        31.91 o
  -2   4  -2       2326.46       2619.52        27.15 o
   2  -4   3       1495.57       1492.78        22.15 o
  -2   4  -4       1993.48       2138.21        23.76 o
   2  -4   5       2942.76       3066.47        16.62 o
  -2   4  -6        128.70        130.79        16.09 o
  -2   4  -7        130.66        127.06        15.92 o
  -2   4  -8        131.16        141.00        15.48 o
   2  -4   9       2943.68       2995.67        19.78 o
   2  -4  10       1176.82       1328.72        18.37 o
   2  -4  11       3238.73       3542.99        24.36 o
   2  -4  12        217.92        234.46        11.12 o
   2  -4  12        740.15        832.87        18.65 o
   2  -4  13        452.37        430.93        16.45 o
   2  -4  14        127.84        171.05        13.44 o
   2  -4  15       1778.41       1469.99        12.61 o
   2  -4  15       2572.78       2210.10        56.09 o
  -2   4 -16        928.35        674.94       139.14 o
   2  -4  17        214.57        493.74       114.32 o
   2  -4  18        714.51        776.28        53.02 o
  -2   4 -19        120.85         66.71        50.13 o
   2  -4  20          2.98         52.24        55.95 o
   2  -4  21       1228.74       1389.95        61.14 o
  -2   4 -22         19.94        173.48        55.96 o
   2  -4  23        134.93        162.29        62.47 o
  -2   4 -24        146.41        111.32        65.84 o
   2  -4  25        297.13        373.94       154.31 o
  -2   4 -26         43.72       -109.73       161.37 o
  -2   3  28        207.22        287.49       127.51 o
  -2   3  27         86.74        406.26       119.29 o
  -2   3  26        155.35        197.36        76.00 o
  -2   3  25        599.09        563.99        70.43 o
  -2   3  24        205.18        197.94        71.30 o
  -2   3  23       1897.36       1671.88        70.43 o
  -2   3  22       3410.98       3404.87        72.32 o
  -2   3  21       1143.37       1079.48        61.20 o
  -2   3  20        369.39        168.82        42.28 o
  -2   3  19       2832.53       2712.17        44.90 o
  -2   3  18        241.39        294.53        30.11 o
  -2   3  17       5114.55       4843.63        36.96 o
  -2   3  16        402.99        430.84        28.35 o
  -2   3  15        524.77        583.63        26.72 o
  -2   3  14       1261.72       1265.07        26.55 o
  -2   3  13      15923.86      15908.50        42.70 o
  -2   3  12       5262.25       5146.25        32.81 o
   2  -3 -11       4830.85       4424.58        26.36 o
   2  -3 -10       2104.51       2128.22        18.64 o
  -2   3   9       1209.50       1208.62        17.40 o
   2  -3  -8        544.91        482.67        16.37 o
   2  -3  -7        976.96       1069.87        40.62 o
  -2   3   7       1708.23       1823.97        18.60 o
   2  -3  -6        918.19       1032.08        36.37 o
   2  -3  -6       1003.45       1128.87        19.48 o
   2  -3  -5        148.62        149.04        30.27 o
  -2   3   5        229.04        301.89        18.22 o
   2  -3  -4         38.06         28.84        18.49 o
   2  -3  -4         63.29         30.93        24.89 o
   2  -3  -3         45.43         56.70        18.61 o
  -2   3   3         90.67         62.97        23.56 o
   2  -3  -2       4666.59       4546.16        27.02 o
  -2   3   2       7603.08       7221.01        28.51 o
  -2   3   1       9431.53       9744.75        26.05 o
  -2   3   1      18892.18      18887.61        34.56 o
  -2   3   0       2889.23       2641.00        20.23 o
   2  -3   0       2915.39       2755.18        18.83 o
   2  -3   1       8016.13       8347.78        25.93 o
   2  -3   1      17114.09      17673.04        44.58 o
  -2   3  -2         20.40         50.65        20.97 o
   2  -3   2       1318.57       1502.73        26.78 o
  -2   3  -3      10536.68      10827.07        28.12 o
   2  -3   4        904.16        869.21        20.33 o
   2  -3   5        182.96        131.39        11.43 o
   2  -3   6       2351.13       2627.98        15.66 o
  -2   3  -7        446.24        611.85        14.64 o
   2  -3   8        774.58        875.24        15.67 o
   2  -3   9       4255.53       4205.79        21.11 o
  -2   3 -10         14.93         75.53        52.89 o
  -2   3 -10        369.29        311.74        15.10 o
   2  -3  11       9315.18       9070.11        25.86 o
   2  -3  12       3986.63       3815.87        18.01 o
  -2   3 -13       8242.74       8273.80        59.63 o
  -2   3 -14        254.54        216.95        46.47 o
  -2   3 -15         93.55        272.97        48.85 o
  -2   3 -16        348.78        439.10       133.53 o
  -2   3 -17        151.63        182.47       109.84 o
   2  -3  18       1722.02       1841.31        54.65 o
   2  -3  19        145.49        121.09        54.42 o
  -2   3 -20        525.97        453.07        55.00 o
  -2   3 -21       1223.98       1336.20        59.46 o
  -2   3 -22       1663.27       1713.18        64.54 o
   2  -3  23       2062.87       2021.86        68.60 o
   2  -3  24       1703.66       1609.80        70.62 o
  -2   3 -25        305.49        315.27        69.30 o
  -2   3 -26        111.44        259.81        71.70 o
  -2   3 -27        383.63        464.95       163.04 o
  -2   2  28        283.13        259.64       129.66 o
  -2   2  27        302.59        197.99       127.17 o
  -2   2  26        209.78        265.38       121.28 o
  -2   2  25        222.83        161.87        71.35 o
  -2   2  24         85.04        140.81        67.11 o
  -2   2  23        258.73        228.77        65.35 o
  -2   2  22        615.49        637.40        60.66 o
  -2   2  21        398.46        345.71        60.51 o
  -2   2  20        237.94        280.51        53.53 o
  -2   2  19        398.35        351.44        39.58 o
  -2   2  18       5511.95       5274.82        37.63 o
  -2   2  17       1126.62       1003.35        29.34 o
  -2   2  16        133.81        107.82        26.30 o
  -2   2  15         95.80        136.61        25.56 o
  -2   2  14        524.93        564.78        24.49 o
  -2   2  13       2892.72       2962.32        27.81 o
   2  -2 -12        825.47        853.30        23.59 o
  -2   2  11       4709.19       4940.30        26.80 o
   2  -2 -10       3062.30       3247.32        20.66 o
   2  -2  -9        933.56        947.21        19.61 o
   2  -2  -8       1158.59       1180.05        16.37 o
   2  -2  -7        594.01        635.08        15.60 o
   2  -2  -6       3219.05       3581.22        24.11 o
  -2   2   6       4177.82       4537.98        23.64 o
   2  -2  -5        195.43        263.34        33.77 o
  -2   2   5       1366.82       1320.96        22.24 o
  -2   2   4        891.94       1031.45        21.56 o
  -2   2   4       1038.82       1017.29        25.18 o
  -2   2   3       2177.18       2279.45        22.74 o
   2  -2  -3       5366.37       5350.85        34.65 o
  -2   2   2       1302.48       1433.86        20.87 o
   2  -2  -2       1669.54       1713.40        27.90 o
   2  -2  -1        638.10        760.07        20.08 o
   2  -2  -1        640.39        762.78        26.63 o
  -2   2   0       1421.63       1529.07        18.15 o
   2  -2   0       2390.99       2564.05        27.52 o
   2  -2   1      10537.11      10934.91        27.00 o
  -2   2  -1      17560.49      18552.27        41.47 o
  -2   2  -2        725.21        762.19        21.42 o
   2  -2   2       1286.70       1306.16        23.65 o
   2  -2   3       2584.85       2569.32        27.35 o
  -2   2  -3       5390.24       5482.69        26.68 o
   2  -2   4       1327.61       1325.42        13.28 o
   2  -2   4       1336.61       1273.01        12.94 o
  -2   2  -5       1284.64       1106.85        46.21 o
  -2   2  -5       3324.23       3299.51        13.09 o
  -2   2  -6        484.77        513.01        11.88 o
  -2   2  -7        434.48        388.88        23.95 o
   2  -2   7        652.68        687.11        15.20 o
  -2   2  -8       1015.14        802.86        30.36 o
  -2   2  -8       1983.76       2233.89        17.51 o
  -2   2  -9         11.07         41.90        32.06 o
   2  -2   9        516.10        574.27        13.95 o
  -2   2 -10        595.18        686.69        25.82 o
  -2   2 -11       1544.32       1592.21        30.47 o
  -2   2 -12        292.45        224.93        29.47 o
  -2   2 -13         78.86        136.22        41.89 o
   2  -2  14          3.45         37.21        44.00 o
  -2   2 -15       1295.16       1212.31        51.25 o
   2  -2  16       1118.10       1361.01       100.38 o
  -2   2 -17       1418.07       1488.96       107.52 o
   2  -2  18         33.94         49.71        51.44 o
  -2   2 -19         69.72         40.01        54.73 o
   2  -2  20       1320.68       1370.68        59.49 o
   2  -2  21        299.00        325.54        59.10 o
  -2   2 -22        915.56        922.35        62.66 o
  -2   2 -23          8.32        189.66        61.40 o
   2  -2  24        142.15        182.30        63.68 o
   2  -2  25         24.99        -16.32        66.52 o
   2  -2  26         46.81         40.99        70.60 o
   2  -2  27         18.34          0.02        59.27 o
   2  -2  28        136.05        429.46       104.75 o
  -2   1  27        290.76        322.54       133.41 o
  -2   1  26         45.44         12.60       126.66 o
  -2   1  25         41.10        -13.63        68.63 o
  -2   1  24       1059.02        922.65        68.55 o
  -2   1  23        146.02         79.64        66.20 o
  -2   1  22         35.74         58.63        60.84 o
  -2   1  21        410.91        478.33        60.06 o
  -2   1  20         54.38         86.15        53.10 o
  -2   1  19        453.60        392.83        34.15 o
  -2   1  18       1131.76       1097.61        30.04 o
  -2   1  17        463.77        438.88        27.51 o
  -2   1  16       4684.02       4648.56        33.00 o
  -2   1  15        878.02        824.80        25.13 o
  -2   1  14         67.04         80.85        22.67 o
  -2   1  13        156.72        155.99        22.48 o
  -2   1  12        542.17        510.81        21.76 o
  -2   1  11       1137.31       1322.98        21.62 o
  -2   1  10         50.70         98.45        18.53 o
  -2   1   9       2541.48       2757.42        20.80 o
   2  -1  -8        959.22       1204.96        18.94 o
   2  -1  -7       1343.34       1380.19        18.97 o
   2  -1  -6       4344.61       4340.99        36.28 o
  -2   1   6       5585.72       5709.29        32.28 o
   2  -1  -5       4580.65       4682.26        20.50 o
  -2   1   5      12470.42      12901.91        43.28 o
   2  -1  -4      15377.02      15698.71        31.13 o
  -2   1   4      22484.33      22924.10        40.66 o
  -2   1   3        397.53        317.53        19.57 o
  -2   1   3        835.39        812.01        28.74 o
   2  -1  -2       1162.09       1174.00        19.52 o
   2  -1  -2       1289.10       1407.75        28.73 o
   2  -1  -1       5206.47       4251.18        23.32 o
  -2   1   1       5741.17       5817.25        32.70 o
  -2   1   0       2815.64       2795.22        18.84 o
  -2   1   0       8298.05       8997.19        34.23 o
   2  -1   1       6780.07       7144.25        15.95 o
   2  -1   1       9927.85      10664.39        33.74 o
   2  -1   2        516.17        560.00        10.68 o
  -2   1  -2       2863.90       3074.70        19.90 o
  -2   1  -3       5922.94       6081.10        15.22 o
   2  -1   3       8239.48       8264.11        23.40 o
  -2   1  -4        844.60        840.55        12.27 o
  -2   1  -4       1523.64       1522.02        16.31 o
   2  -1   5        198.37        230.76        18.36 o
  -2   1  -5       3526.79       3460.04        16.46 o
  -2   1  -6       5123.21       4998.41        15.87 o
  -2   1  -7        794.74        707.92        12.19 o
  -2   1  -8        175.67        139.48        19.20 o
   2  -1   9       5567.41       5769.32        26.55 o
   2  -1  10         22.04         11.87        12.44 o
  -2   1 -10        214.37        203.64        21.91 o
  -2   1 -11         94.63        180.41        23.55 o
  -2   1 -12       3470.92       3263.84        30.51 o
  -2   1 -13        111.82         91.10        43.22 o
  -2   1 -14       1245.48       1107.08        47.70 o
  -2   1 -15        280.55        367.64       112.22 o
  -2   1 -16        772.65        973.15        96.73 o
   2  -1  17       3102.24       2932.38       106.56 o
   2  -1  18       1590.23       1633.04        56.29 o
  -2   1 -19        197.94        101.86        54.63 o
   2  -1  20        695.89        579.86        57.71 o
   2  -1  21        144.24        290.27        59.19 o
   2  -1  22       2103.46       2086.46        66.57 o
   2  -1  23        354.78        411.68        65.02 o
   2  -1  24        990.31       1028.53        68.97 o
   2  -1  25        167.09        100.08        54.95 o
  -2   1 -26        169.75        263.41        57.08 o
   2  -1  27         25.94         69.10        60.52 o
   2  -1  28        350.77        470.51        62.14 o
  -2   0  27        105.91        138.14       134.19 o
  -2   0  26          2.04        114.64       132.61 o
  -2   0  25        180.71        267.22        70.87 o
  -2   0  24        300.24        308.56        66.39 o
  -2   0  23        572.40        443.99        62.46 o
  -2   0  22        723.97        714.66        60.23 o
  -2   0  21         33.43          1.32        55.68 o
  -2   0  20        342.14        312.02        52.39 o
  -2   0  19       2506.97       2567.71        55.24 o
  -2   0  18        199.56        181.05        24.66 o
  -2   0  17        143.26        180.82        23.61 o
   2   0 -16        503.69        438.35        22.69 o
  -2   0  15        493.86        464.74        28.48 o
  -2   0  14         38.66         48.92        26.61 o
  -2   0  13         28.64         42.94        21.64 o
   2   0 -12         16.94          2.32        20.70 o
   2   0 -11        385.42        760.57        79.62 o
  -2   0  11        658.51        772.38        20.86 o
  -2   0  10       1370.84       1477.83        20.18 o
  -2   0   9        128.48        165.83        17.35 o
  -2   0   8       2200.04       2463.84        18.98 o
   2   0  -7       3441.68       3767.49        19.35 o
   2   0  -6        226.77        191.73        23.65 o
  -2   0   6        358.98        312.34        15.78 o
  -2   0   5       1361.86       1345.01        14.34 o
   2   0  -5       1999.74       2045.79        27.23 o
  -2   0   4       3406.24       3659.50        33.68 o
  -2   0   3       7580.96       7377.51        29.71 o
   2   0  -2       5102.01       5217.08        24.35 o
   2   0  -2       7003.43       7338.09        21.63 o
   2   0  -1       4315.39       4390.10        19.85 o
   2   0  -1       4953.77       5315.51        23.99 o
   2   0   0      16452.17      17212.64        22.47 o
  -2   0  -1       2164.30       2087.01        13.41 o
  -2   0  -1      16912.06      17358.43        42.64 o
   2   0   2        712.15        751.20        11.72 o
  -2   0  -2       4580.48       4953.35        33.11 o
   2   0   3       2121.16       2083.32        14.11 o
   2   0   4      12815.19      13843.89        23.82 o
  -2   0  -5         48.86         70.66        14.67 o
   2   0   5       3062.96       3429.68        52.51 o
  -2   0  -6        711.60        694.17        42.55 o
   2   0   6       1932.37       2005.16        16.00 o
   2   0   7        350.76        310.32        12.91 o
  -2   0  -8       3553.20       3735.85        26.17 o
   2   0   9        872.55       1031.28        22.25 o
   2   0   9       2143.54       2526.80        28.09 o
   2   0  10        119.79        176.10        26.16 o
  -2   0 -11       1360.69       1405.51        30.09 o
  -2   0 -12        650.14        692.64        33.32 o
  -2   0 -13         18.50         51.86        34.38 o
  -2   0 -14         25.67         61.70        35.84 o
  -2   0 -15         39.69         75.90        55.27 o
  -2   0 -16        459.08        405.09        60.31 o
  -2   0 -17        543.81        748.00        98.51 o
  -2   0 -18        129.51        155.87        53.20 o
  -2   0 -19        182.89        168.13        54.77 o
  -2   0 -20       2448.21       2607.21        63.28 o
  -2   0 -21        381.09        418.59        60.59 o
   2   0  22         31.73        163.02        48.01 o
   2   0  23        767.83        776.72        52.38 o
   2   0  24        534.62        407.99        53.02 o
   2   0  25        311.74        272.34        54.77 o
   2   0  26        162.05         98.50        56.86 o
   2   0  27          2.02        180.61        59.83 o
   2   0  28         95.62        100.07        62.96 o
  -2  -1  27        326.68         57.45       148.31 o
  -2  -1  26         28.28        172.42       137.78 o
  -2  -1  25        188.63        280.32       131.37 o
  -2  -1  24        150.19         59.00        67.49 o
  -2  -1  23        961.40        877.26        62.48 o
  -2  -1  22        381.41        280.07        58.38 o
  -2  -1  21       2069.73       2208.56        59.04 o
  -2  -1  20        159.80        246.03        51.87 o
  -2  -1  19        664.91        627.40        50.92 o
  -2  -1  18        219.20        197.69        31.96 o
  -2  -1  17       1489.55       1331.42        34.03 o
  -2  -1  16       3240.09       2929.35        46.39 o
   2   1 -15        700.05        624.90        25.80 o
   2   1 -14        261.16        258.04        23.32 o
   2   1 -13       1227.69       1132.13        20.89 o
  -2  -1  12        122.71        175.66        18.07 o
   2   1 -11       3483.34       3392.24        21.39 o
   2   1 -10         90.13         71.75        16.71 o
   2   1  -9        234.31        208.80        15.11 o
   2   1  -8       5594.96       5911.23        34.46 o
  -2  -1   7        184.48        206.60        25.49 o
   2   1  -6        816.74        691.14        24.53 o
  -2  -1   5       5179.40       4986.23        43.93 o
   2   1  -4       3713.09       4163.71        49.62 o
  -2  -1   4       3890.91       3883.68        48.25 o
   2   1  -3        757.52        982.52        34.62 o
  -2  -1   3       1514.62       1431.40        38.91 o
  -2  -1   2       2584.27       2662.89        20.29 o
  -2  -1   1       2619.07       2786.17        11.81 o
  -2  -1   0       3511.58       3785.39        13.16 o
   2   1   1       6116.01       6435.79        15.23 o
  -2  -1  -2        596.50        622.39        13.84 o
   2   1   2       5263.59       5503.71        32.99 o
   2   1   3        141.69        150.86        13.87 o
   2   1   4        488.46        456.15        14.44 o
  -2  -1  -5       7928.71       8297.73        25.60 o
   2   1   5      21712.70      22404.45        74.46 o
  -2  -1  -6       8801.60       9459.51        36.78 o
   2   1   6      12907.70      13348.65        41.08 o
   2   1   7       5279.06       5093.98        22.63 o
  -2  -1  -8        715.44        720.23        48.79 o
  -2  -1  -8       1344.73       1365.81        19.67 o
  -2  -1  -9       1031.04       1218.47        25.82 o
  -2  -1 -10       1108.53        950.67        14.35 o
   2   1  10       2495.97       2651.34        29.60 o
   2   1  11         47.01         54.15        29.07 o
  -2  -1 -12       1169.28       1271.18        31.62 o
  -2  -1 -13        547.20        437.89        34.87 o
  -2  -1 -14        140.67        189.28        50.46 o
  -2  -1 -15         72.40        139.66        53.17 o
  -2  -1 -16        824.75        803.76        58.47 o
   2   1  17       4781.53       4851.44        43.16 o
  -2  -1 -18        513.08        526.53        37.68 o
   2   1  19       1032.74       1019.73        44.85 o
   2   1  20        428.88        493.41        45.44 o
   2   1  21         60.14         75.94        46.86 o
  -2  -1 -22        405.80        277.30        49.31 o
   2   1  23         38.16         99.10        50.36 o
  -2  -1 -24        162.48        454.51        53.18 o
   2   1  25       1002.37        822.22        56.46 o
   2   1  26         38.88         15.24        57.14 o
   2   1  27         44.34         49.17        60.19 o
   2   1  28        292.36        480.80        63.70 o
   2   1  29        272.02        506.91       189.67 o
  -2  -2  26         20.29        110.66       143.18 o
  -2  -2  25         46.35         12.04       137.96 o
  -2  -2  24         25.14         99.03        64.30 o
  -2  -2  23        136.25         57.05        61.31 o
  -2  -2  22          8.16         35.56        58.83 o
  -2  -2  21        915.80        839.44        57.10 o
  -2  -2  20        273.31        338.81        53.11 o
  -2  -2  19       1379.36       1546.22       117.33 o
  -2  -2  18         77.42         51.61        42.48 o
  -2  -2  17         37.80        -19.27        41.75 o
  -2  -2  16       1422.02       1401.13        44.81 o
  -2  -2  15       1058.75       1030.62        42.90 o
  -2  -2  14       1277.15       1232.26        41.51 o
  -2  -2  13          3.56        228.82        82.69 o
   2   2 -12         71.56         25.04        35.21 o
  -2  -2  11        287.82        187.98        32.24 o
  -2  -2  10       1513.39       1660.42        31.92 o
  -2  -2   9        640.98        586.90        27.77 o
  -2  -2   8        573.31        631.03        26.05 o
  -2  -2   7       1990.53       2261.33        27.18 o
  -2  -2   6        632.89        693.72        23.45 o
  -2  -2   5        451.38        337.59        40.93 o
   2   2  -4       3426.86       3400.41        39.71 o
  -2  -2   3       1200.11       1108.75        29.24 o
   2   2  -2       3129.62       3568.68        39.51 o
  -2  -2   2       5446.68       5614.74        35.10 o
  -2  -2   1        626.38        612.40        14.52 o
   2   2   0       7835.08       8226.45        17.49 o
   2   2   1       1081.40       1120.89        10.23 o
  -2  -2  -2          2.56          3.46         8.85 o
  -2  -2  -3        409.48        402.21        11.12 o
  -2  -2  -3       1577.03       1617.71        34.97 o
   2   2   4       3557.76       3730.85        16.49 o
   2   2   5        163.86        185.28        17.43 o
   2   2   5        963.40        970.26        23.51 o
  -2  -2  -6       1306.77       1369.20        42.19 o
   2   2   6       1481.95       1570.05        18.63 o
   2   2   7       3955.14       4284.06        19.75 o
  -2  -2  -8         86.54        154.04        57.21 o
   2   2   8        549.48        530.81        20.15 o
  -2  -2  -9        524.25        640.24        44.34 o
  -2  -2  -9       1141.56       1089.98        22.28 o
  -2  -2 -10       1041.44        943.82        31.87 o
   2   2  10       1041.45       1020.04        23.52 o
  -2  -2 -11        578.32        662.97        20.72 o
  -2  -2 -11       2858.67       3037.15        27.47 o
  -2  -2 -12       3445.45       3391.87        21.62 o
   2   2  12       4898.23       4942.80        31.41 o
  -2  -2 -13         88.19         89.50        10.72 o
  -2  -2 -13        757.28        772.05        28.37 o
  -2  -2 -14       1739.47       1449.72        12.58 o
  -2  -2 -14       2934.79       3043.35        40.14 o
  -2  -2 -15        584.98        638.94        37.74 o
  -2  -2 -16         86.18        108.89        33.03 o
  -2  -2 -17        120.15         67.33        34.83 o
  -2  -2 -18       1088.34       1036.37        38.64 o
  -2  -2 -19       5665.70       5670.97        48.68 o
  -2  -2 -20        367.36        428.25        41.44 o
   2   2  21        218.68        254.76        46.70 o
   2   2  22        406.03        539.37        49.76 o
   2   2  23        595.39        573.45        51.31 o
   2   2  24        235.55        333.70        53.65 o
   2   2  25         81.02        187.55        55.34 o
   2   2  26        242.20         95.81        60.09 o
   2   2  27        233.27        445.75        61.51 o
   2   2  28        274.36        413.13        64.65 o
   2   2  29        296.23        336.85        68.24 o
  -2  -3  26        381.70        588.33       151.11 o
  -2  -3  25        119.58        -71.35       145.05 o
  -2  -3  24        293.08        193.78       138.62 o
  -2  -3  23       1761.64       2010.02        67.31 o
  -2  -3  22       2045.44       2415.25       139.61 o
  -2  -3  21       1799.84       1886.96       134.14 o
  -2  -3  20       1185.65       1123.49       125.21 o
  -2  -3  19        563.20        708.98       120.95 o
  -2  -3  18        159.91        126.55        30.53 o
  -2  -3  17       1696.33       1608.99        31.44 o
  -2  -3  16        148.59        142.18        29.44 o
  -2  -3  15        349.30        504.06       101.23 o
  -2  -3  14         90.97        425.14        93.80 o
  -2  -3  13        283.65        360.01        88.62 o
  -2  -3  12       8278.36       8093.21       109.65 o
  -2  -3  11       4362.64       4744.29        93.90 o
   2   3 -10       9105.36       8994.37        44.89 o
  -2  -3   9        408.69        340.88        25.35 o
   2   3  -8       4343.00       4268.64        29.37 o
  -2  -3   7        719.42        754.76        14.57 o
  -2  -3   6        474.39        647.73        22.77 o
  -2  -3   5       2263.02       2260.29        48.25 o
  -2  -3   4        201.87        145.03        34.88 o
  -2  -3   3        814.05        660.37        29.34 o
  -2  -3   2       5731.29       6281.69        32.20 o
   2   3  -2      10571.09      10991.10        53.30 o
  -2  -3   1       1448.20       1556.19        20.94 o
   2   3  -1       1466.48       1686.49        36.13 o
  -2  -3   0      10149.42      10936.51        22.38 o
   2   3   1         29.18         37.51         9.32 o
   2   3   2      10554.03      11018.54        16.71 o
   2   3   2      19008.47      19179.07        85.03 o
  -2  -3  -3       3275.86       3230.53        14.68 o
   2   3   3       7459.00       7457.34        44.08 o
   2   3   4         50.47         36.93        16.11 o
  -2  -3  -4         91.19         91.73        21.76 o
   2   3   5         28.14         -4.57        14.13 o
  -2  -3  -5         62.26         88.52        23.65 o
   2   3   6         89.71        108.58        29.91 o
   2   3   6        222.93        206.75        18.42 o
  -2  -3  -7        918.18       1077.57        19.79 o
   2   3   8       1691.54       1718.18        21.59 o
  -2  -3  -9        558.76        534.41        21.29 o
  -2  -3 -10       1298.51       1268.92        22.91 o
  -2  -3 -11       1945.37       1930.57        22.68 o
   2   3  12       4932.59       4475.00        24.24 o
  -2  -3 -13       4984.14       4865.67        26.02 o
  -2  -3 -14      16193.78      16473.96        37.58 o
  -2  -3 -15       1133.43       1149.46        19.38 o
   2   3  16        470.60        529.57        16.96 o
  -2  -3 -17        366.70        377.24        15.95 o
   2   3  18       5203.37       4913.76        45.00 o
  -2  -3 -19        266.94        379.36        40.25 o
  -2  -3 -20       2793.23       2714.32        45.93 o
  -2  -3 -21        400.45        485.91        44.38 o
   2   3  22       1237.21       1187.03        47.67 o
   2   3  23       3264.35       3344.08        58.84 o
   2   3  24       1927.76       1774.96        58.62 o
   2   3  25        188.09        339.21        57.42 o
   2   3  26        595.46        674.21        60.08 o
   2   3  27        139.79        397.31        62.16 o
   2   3  28         88.76        107.77        65.51 o
   2   3  29        197.96        199.92        68.81 o
  -2  -4  25         47.46        -30.77       146.46 o
  -2  -4  24        271.61         35.82       149.55 o
  -2  -4  23        144.75         98.07       137.28 o
  -2  -4  22        133.66        -90.19       137.04 o
  -2  -4  21         17.92        206.73       131.45 o
  -2  -4  20       1199.15       1189.19       133.30 o
  -2  -4  19          2.77        211.02       125.21 o
  -2  -4  18        109.64         97.58       118.67 o
  -2  -4  17        674.69        415.95       117.75 o
  -2  -4  16        227.87        215.68       107.77 o
   2   4 -15        988.80       1049.53        38.94 o
  -2  -4  14       2480.35       2502.98        42.87 o
  -2  -4  13        139.59        171.06        39.13 o
  -2  -4  12        405.78        243.34        40.01 o
  -2  -4  11        777.93        759.70        40.78 o
  -2  -4  10       3206.50       3245.52        45.91 o
  -2  -4   9         20.77        457.93        73.70 o
  -2  -4   9       1058.98       1208.79        23.58 o
   2   4  -8       2838.01       2945.16        17.97 o
  -2  -4   7        120.74        103.82        17.41 o
  -2  -4   6        123.17        128.01        15.35 o
   2   4  -5         18.14         24.83        11.76 o
   2   4  -5        118.93        146.06        30.64 o
  -2  -4   4       3003.51       3089.17        32.70 o
   2   4  -3       2214.37       2372.48        28.65 o
  -2  -4   2       1348.45       1508.68        24.32 o
   2   4  -1       1413.64       1545.41        35.39 o
   2   4  -1       2363.17       2481.89        25.37 o
  -2  -4   0         15.39         14.76        15.11 o
   2   4   0         60.88         44.64        28.25 o
  -2  -4  -1       1298.36       1351.36        14.26 o
   2   4   1       2898.69       2991.03        26.18 o
  -2  -4  -2        360.08        340.50         8.34 o
   2   4   2        372.91        273.78        48.18 o
  -2  -4  -3       3824.18       4002.30        13.14 o
   2   4   3       4242.10       4471.93        37.49 o
  -2  -4  -4      14311.55      15262.28        22.90 o
  -2  -4  -4      24709.69      29182.44        81.40 o
  -2  -4  -5       3387.57       3831.56        21.76 o
  -2  -4  -5      11498.94      12793.79        39.95 o
  -2  -4  -6       1322.93       1485.00        25.63 o
  -2  -4  -6       1356.02       1390.15        21.05 o
   2   4   7        970.86       1009.16        17.38 o
  -2  -4  -8       1879.50       2083.50        19.51 o
  -2  -4  -9        689.79        792.76        18.36 o
   2   4  10         10.21         25.75        19.97 o
  -2  -4 -11       1086.12       1051.60        21.14 o
   2   4  12        286.51        302.29        22.00 o
  -2  -4 -13        101.98         88.20        21.25 o
  -2  -4 -14        860.38        848.69        21.62 o
   2   4  15        761.51        841.92        23.04 o
   2   4  16        766.09        762.79        23.15 o
  -2  -4 -17        849.14        845.09        23.14 o
  -2  -4 -18        408.92        338.84        21.72 o
   2   4  19         88.10         46.17        20.79 o
  -2  -4 -20         70.90         76.29        18.82 o
   2   4  21         65.19        154.21        44.59 o
   2   4  22        236.32        156.64        47.78 o
   2   4  23        128.80        -17.18        48.80 o
   2   4  24        139.08        153.77        51.38 o
   2   4  25       1875.51       1960.30        62.07 o
   2   4  26        388.29        454.92        61.75 o
   2   4  27        275.48        430.89        63.20 o
   2   4  28        319.98        446.82        66.88 o
   2   4  29         17.30        101.10        68.49 o
  -2  -5  25       1545.54       1593.52       161.15 o
  -2  -5  24        533.20        706.53       148.39 o
  -2  -5  23        177.13        237.11       141.41 o
  -2  -5  22       2954.67       2929.88       152.34 o
  -2  -5  21        147.10        433.17       136.04 o
  -2  -5  20       1354.72       1298.59       141.81 o
  -2  -5  19        288.00        297.13       103.26 o
  -2  -5  18       1085.75       1256.09       104.50 o
  -2  -5  17       1651.95       1560.29       104.89 o
  -2  -5  16       1365.15       1422.19       100.71 o
  -2  -5  15       5004.36       5184.65       110.08 o
  -2  -5  14       1181.43       1480.12       110.25 o
  -2  -5  13        975.34       1037.78       106.30 o
  -2  -5  12       5847.76       5655.63       112.71 o
  -2  -5  11       2714.39       2470.14        43.97 o
  -2  -5  10       4295.50       3898.46        27.91 o
  -2  -5   9        992.33        865.24        22.62 o
  -2  -5   8       6333.68       5747.81        40.90 o
  -2  -5   7       1131.68        991.15        33.66 o
  -2  -5   6       6126.62       5858.72        17.83 o
   2   5  -5       2141.47       2319.71        13.70 o
  -2  -5   5       2518.12       2529.21        33.69 o
  -2  -5   4       6615.71       6290.98        37.81 o
   2   5  -3        718.13        733.87        28.92 o
   2   5  -2       1603.84       1399.38        25.66 o
  -2  -5   1       3742.23       3576.04        25.02 o
  -2  -5   0       4183.82       4292.57        50.39 o
  -2  -5   0       5485.18       5660.91        27.78 o
  -2  -5  -1       1581.12       1548.90        14.09 o
   2   5   1       5171.51       4954.08        50.05 o
  -2  -5  -2       3797.89       3866.93        14.63 o
  -2  -5  -2       5336.99       5533.28        36.63 o
  -2  -5  -3       4063.10       4251.80        31.64 o
  -2  -5  -3       9491.87       9061.64        38.32 o
  -2  -5  -4       4745.74       5178.55        36.36 o
  -2  -5  -4       6403.66       6261.70        31.18 o
  -2  -5  -5       1930.71       1904.87        21.80 o
  -2  -5  -6        693.56        702.08        41.10 o
  -2  -5  -6       2015.63       1866.28        18.04 o
  -2  -5  -7       5478.64       5887.88        21.56 o
  -2  -5  -8       1990.14       1973.31        18.84 o
  -2  -5  -9       3831.59       3831.63        21.25 o
  -2  -5 -10       1522.87       1423.60        19.59 o
  -2  -5 -11      10579.24      10468.14        31.43 o
   2   5  12         46.98         61.73        20.41 o
  -2  -5 -13       4288.87       3768.73        25.19 o
  -2  -5 -14        799.37        825.41        22.31 o
   2   5  15       2654.31       2500.09        25.95 o
  -2  -5 -16        264.09        316.04        23.24 o
   2   5  17        375.89        347.60        23.96 o
  -2  -5 -18        304.66        280.84        26.42 o
  -2  -5 -19        112.63        168.44        25.90 o
   2   5  20        683.26        613.80        26.75 o
  -2  -5 -21        292.18        209.73        25.49 o
   2   5  22         86.86         51.79        47.27 o
   2   5  23       2571.80       2584.25        54.17 o
  -2  -5 -24       1253.64       1329.47        53.62 o
   2   5  25       1348.98       1186.72        55.60 o
   2   5  26       1339.76       1437.94        63.27 o
   2   5  27       1202.08       1167.87        65.27 o
   2   5  28         32.59        -19.11        64.76 o
   2   5  29         90.22        304.59        68.27 o
  -2  -6  24         32.79       -105.16       153.29 o
  -2  -6  23        507.49        531.11       150.65 o
  -2  -6  22        377.15        886.26       148.66 o
  -2  -6  21         58.51         25.62       138.38 o
  -2  -6  20        228.27        259.04       138.76 o
  -2  -6  19        131.35        167.10       105.46 o
  -2  -6  18       1834.79       2017.21       110.31 o
  -2  -6  17         15.08        -11.12       101.71 o
  -2  -6  16        933.04        862.03       105.03 o
  -2  -6  15        468.14        391.81        98.21 o
  -2  -6  14        511.40        418.08        95.26 o
  -2  -6  13         82.34        775.13        90.58 o
  -2  -6  12         62.70        186.27        64.48 o
  -2  -6  11        230.64        217.48        27.07 o
  -2  -6  10       1086.59       1072.57        28.49 o
  -2  -6   9        500.64        446.32        56.55 o
  -2  -6   8       2856.00       3009.01        57.67 o
  -2  -6   7        540.48        503.17        42.05 o
  -2  -6   6       3582.19       3471.02        45.03 o
  -2  -6   5        537.37        560.19        38.58 o
  -2  -6   4        738.15        616.08        38.18 o
  -2  -6   3        269.70        279.85        35.17 o
  -2  -6   2        755.05        647.30        33.18 o
  -2  -6   1        472.39        504.33        29.02 o
  -2  -6   0       1765.37       2033.16        26.13 o
  -2  -6  -1       1559.02       1893.52        17.60 o
  -2  -6  -1       4604.77       5170.91        39.78 o
   2   6   2       2973.11       3069.01        56.87 o
  -2  -6  -2       3557.78       3962.64        43.07 o
  -2  -6  -3         14.50        -10.89        22.88 o
  -2  -6  -3       1164.37       1241.56        32.01 o
  -2  -6  -4        927.21       1021.01        22.76 o
  -2  -6  -5         21.95         26.68        20.50 o
  -2  -6  -6        765.76       1005.35        22.20 o
   2   6   7          4.20         19.10        15.43 o
   2   6   7        218.38        125.22        18.21 o
   2   6   8       1231.89       1228.16        17.28 o
  -2  -6  -9        354.38        336.11        17.86 o
   2   6  10       2056.27       2177.38        22.21 o
   2   6  11        341.56        338.14        20.98 o
   2   6  12       1915.27       2203.68        22.61 o
   2   6  13       2213.46       2257.15        23.73 o
   2   6  14        101.99        128.26        22.56 o
  -2  -6 -15        363.21        342.18        24.78 o
  -2  -6 -16        760.90        766.46        26.08 o
   2   6  17        894.57        874.21        26.67 o
   2   6  18        303.62        329.38        28.63 o
   2   6  19        168.18        197.24        28.86 o
  -2  -6 -20        976.82       1030.54        30.65 o
  -2  -6 -21         24.38         73.63        29.39 o
   2   6  22        300.91        355.51        46.84 o
   2   6  23        127.76        255.35        49.32 o
   2   6  24        102.98        260.33        50.74 o
  -2  -6 -25        476.12        403.30        54.25 o
   2   6  26        202.88        258.62        56.99 o
   2   6  27         35.02         54.65        63.08 o
   2   6  28         45.22         96.97        66.88 o
  -2  -7  24        330.26        458.02       122.20 o
  -2  -7  23        338.96        944.24       155.80 o
  -2  -7  22        248.08         10.16       157.36 o
  -2  -7  21        268.80        158.05       149.44 o
  -2  -7  20         61.41        134.63       141.58 o
  -2  -7  19         14.91        260.71       140.18 o
  -2  -7  18       3418.62       3296.81        87.65 o
  -2  -7  17        646.64        815.46        83.15 o
  -2  -7  16       8919.35       9141.31        96.80 o
  -2  -7  15        474.85        323.04        76.35 o
  -2  -7  14       7311.15       7578.10        89.28 o
  -2  -7  13        325.39        504.10        70.95 o
  -2  -7  12       2396.58       2294.35        35.68 o
  -2  -7  11       1159.22       1200.72        32.76 o
  -2  -7  10        587.49        734.76        60.32 o
  -2  -7   9       4935.79       4687.57        65.07 o
  -2  -7   8       1512.24       1627.03        53.47 o
  -2  -7   7        546.06        610.34        49.80 o
  -2  -7   6       3989.45       3945.55        47.30 o
  -2  -7   5       1153.41       1042.32        41.51 o
  -2  -7   4      17659.08      17571.45        60.14 o
  -2  -7   3       3331.72       3024.59        37.18 o
   2   7  -2       2039.12       1886.90        16.66 o
  -2  -7   2       2925.76       2679.94        37.40 o
  -2  -7   1       6919.76       6651.30        24.53 o
  -2  -7   0        584.01        612.76        24.85 o
  -2  -7   0        650.23        632.01        21.07 o
  -2  -7  -1       1464.63       1358.71        18.08 o
   2   7   1       2760.63       2623.11        25.45 o
  -2  -7  -2         83.35        112.36        22.41 o
  -2  -7  -3       4229.00       4294.94        29.06 o
  -2  -7  -4        444.15        490.08        19.40 o
  -2  -7  -5       5643.00       5615.64        23.86 o
  -2  -7  -6       3083.98       3084.66        22.30 o
  -2  -7  -7      11204.77      11192.96        29.88 o
   2   7   8       2464.57       2423.77        14.77 o
  -2  -7  -8       3344.46       3182.34        22.51 o
   2   7   9       1668.61       1754.55        21.44 o
  -2  -7  -9       4247.20       3996.78        24.54 o
   2   7  10         13.86          8.78        18.37 o
   2   7  11       3298.07       3018.24        24.11 o
  -2  -7 -12       1801.82       1700.66        24.33 o
  -2  -7 -13        936.61        875.13        24.97 o
   2   7  14       4231.64       4002.37        30.16 o
  -2  -7 -15        349.83        346.62        29.76 o
   2   7  16        298.79        264.04        30.74 o
   2   7  17       5664.69       5495.90        36.10 o
   2   7  18        427.61        426.72        30.41 o
   2   7  19       5313.49       5547.71        39.14 o
  -2  -7 -20        243.63        350.30        31.66 o
   2   7  21       1578.51       1572.40        34.61 o
  -2  -7 -22       1386.61       1484.97        34.26 o
  -2  -7 -23        111.10        167.06        48.76 o
   2   7  24       4413.07       4424.13        59.80 o
   2   7  25        462.26        388.26        54.88 o
   2   7  26       1264.06       1357.65        58.47 o
  -2  -7 -27         82.20         97.13        58.76 o
  -2  -7 -28         80.44         21.17        61.61 o
  -2  -8  23         21.47        -45.21       124.34 o
  -2  -8  23         68.95       -152.93       157.34 o
  -2  -8  22         90.22         46.05       109.03 o
  -2  -8  21         73.36        222.26       106.27 o
  -2  -8  20        103.21        209.63       100.21 o
  -2  -8  19         25.56        -18.94        94.13 o
  -2  -8  18         69.68         92.15        82.99 o
  -2  -8  17        376.16        471.35        78.77 o
  -2  -8  16        195.09        224.33        77.92 o
  -2  -8  15        357.31        612.82        78.14 o
  -2  -8  14       1970.00       1778.28        77.90 o
  -2  -8  13        186.67        193.09        33.51 o
  -2  -8  12       1543.30       1520.40        36.76 o
  -2  -8  11        452.72        383.58        63.26 o
  -2  -8  10        784.25        608.62        59.54 o
  -2  -8   9         43.64         84.08        54.89 o
  -2  -8   8        199.05        314.09        52.53 o
  -2  -8   7        474.58        285.90        51.32 o
  -2  -8   6        611.52        710.49        43.02 o
  -2  -8   5       2429.92       2217.48        44.40 o
  -2  -8   4         75.67         -0.89        38.30 o
  -2  -8   3        753.90        903.34        37.15 o
   2   8  -2       2119.90       2607.61        19.01 o
  -2  -8   2       3830.82       4048.44        37.45 o
   2   8  -1        119.54        115.05        15.73 o
  -2  -8   1       1153.80       1077.19        33.25 o
   2   8   0        500.89        506.09        18.76 o
  -2  -8  -1        169.98        205.40        16.65 o
  -2  -8  -1        765.85        818.04        24.31 o
  -2  -8  -2        245.37        213.30         8.15 o
   2   8   2        247.87        209.55        24.70 o
  -2  -8  -3        250.39        269.70        25.91 o
  -2  -8  -4         66.13         84.20        20.44 o
  -2  -8  -5        162.07        284.81        21.88 o
  -2  -8  -6        781.07        729.16        23.90 o
  -2  -8  -7       3502.46       3488.91        29.37 o
   2   8   8        611.53        535.97        27.00 o
   2   8   9       1461.53       1238.32        10.00 o
   2   8   9       3120.80       3024.28        33.31 o
   2   8  10        429.66        386.09        14.10 o
  -2  -8 -10        445.73        500.99        23.75 o
   2   8  11        314.51        321.77        20.19 o
   2   8  11        781.26        803.13        25.80 o
   2   8  12         57.69         67.37        20.48 o
   2   8  13        158.98        214.53        22.54 o
  -2  -8 -14       1116.88        985.59        25.74 o
   2   8  15        425.56        428.90        26.81 o
   2   8  16         57.42         63.52        30.74 o
   2   8  17         32.97        113.67        32.02 o
   2   8  18        213.26        205.73        32.50 o
   2   8  19       1969.55       1928.42        36.79 o
   2   8  20         66.13        120.38        35.11 o
  -2  -8 -21        386.47        505.70        36.49 o
  -2  -8 -22         59.63        102.00        35.97 o
   2   8  23        138.34        107.83        53.03 o
  -2  -8 -24        136.50        214.68        57.10 o
  -2  -8 -25        167.88        225.95        58.34 o
  -2  -8 -26        448.08        414.02        62.21 o
  -2  -8 -27         72.89        165.55        64.32 o
  -2  -8 -28         58.04        -12.87        67.47 o
  -2  -9  22        389.18        470.58        90.66 o
  -2  -9  21        260.28        432.09       105.07 o
  -2  -9  20       1344.16       1322.65       103.31 o
  -2  -9  19        393.18        480.57        98.69 o
  -2  -9  18       4577.06       4353.13       106.76 o
  -2  -9  17        190.42        316.38        79.83 o
  -2  -9  16       3836.30       3881.14        85.82 o
  -2  -9  15       6083.82       6256.18        89.82 o
  -2  -9  14       1826.93       1790.98        41.03 o
  -2  -9  13       9204.73       9244.36        55.27 o
  -2  -9  12       2572.23       2541.68        41.62 o
  -2  -9  11        683.99        572.00        62.37 o
  -2  -9  10        253.63        354.05        58.54 o
  -2  -9   9        121.76         52.87        57.95 o
  -2  -9   8       2083.78       2047.92        59.85 o
  -2  -9   7        917.51        998.54        54.51 o
  -2  -9   6       1010.51       1381.80        74.37 o
  -2  -9   6       1115.21       1266.19        53.43 o
  -2  -9   5      11462.69      10848.62        61.29 o
  -2  -9   4       4657.58       4557.20        48.06 o
  -2  -9   3      19639.17      18154.41        64.03 o
  -2  -9   2        914.28       1029.82        36.39 o
   2   9  -1       6440.00       6936.38        32.22 o
  -2  -9   1      11092.18      11234.39        47.86 o
  -2  -9   0        278.43        322.67        28.40 o
  -2  -9   0       1623.11       1724.99        24.62 o
  -2  -9  -1        870.38        838.35        20.78 o
  -2  -9  -1       1300.35       1292.88        27.03 o
  -2  -9  -2        345.02        292.13         9.57 o
  -2  -9  -2        773.48        803.63        28.22 o
  -2  -9  -3       3345.62       3520.42        24.33 o
   2   9   4        458.23        646.71        21.52 o
   2   9   5       1968.10       1701.56        23.46 o
  -2  -9  -6        128.89         78.61        22.76 o
  -2  -9  -7      13358.98      12855.91        40.66 o
   2   9   8       2249.73       2090.34        30.50 o
   2   9   9      19069.21      18825.29        51.99 o
   2   9  10       1657.72       1683.67        33.45 o
   2   9  11       1385.30       1226.22        15.04 o
   2   9  11       1763.42       1695.43        26.76 o
   2   9  12       1258.27       1122.01        20.53 o
   2   9  12       2920.65       2767.30        30.08 o
   2   9  13        203.40        207.67        20.41 o
   2   9  14        293.21        331.45        23.05 o
   2   9  15        950.12        923.70        26.09 o
   2   9  16       4544.54       4571.84        35.76 o
   2   9  17       2005.14       1928.94        33.79 o
   2   9  18       6629.26       6487.11        42.11 o
  -2  -9 -19       1627.13       1560.93        36.03 o
   2   9  20       3768.09       3902.67        41.58 o
  -2  -9 -21       2064.81       2005.08        39.96 o
  -2  -9 -22        860.00        941.62        39.23 o
  -2  -9 -23         11.95         -9.54        51.26 o
   2   9  24        356.39        485.38        54.87 o
  -2  -9 -25        218.11        257.70        57.50 o
  -2  -9 -26        258.85        295.16        78.92 o
   2   9  27        133.45        370.82        82.90 o
  -2 -10  21          0.41        -48.13        78.37 o
  -2 -10  20        734.81        596.33       101.09 o
  -2 -10  19        603.53        729.14       101.02 o
  -2 -10  18        468.68        387.70        92.57 o
  -2 -10  17        431.29        363.63        80.55 o
  -2 -10  16        262.05        244.58        78.23 o
  -2 -10  15        177.78        114.92        74.30 o
  -2 -10  14        100.45        138.79        38.94 o
  -2 -10  13       1479.20       1519.17        42.65 o
  -2 -10  12        190.99        190.86        62.14 o
  -2 -10  11       1654.39       1749.06        65.58 o
  -2 -10  10        938.56        871.89        60.04 o
  -2 -10   9        566.91        598.17        59.95 o
  -2 -10   8         95.39         85.95        56.23 o
  -2 -10   7        573.51        662.19        55.67 o
  -2 -10   6        622.40        758.84        54.91 o
  -2 -10   5       2107.24       1970.01        48.23 o
  -2 -10   4        132.60        163.57        41.48 o
  -2 -10   3       1249.34       1211.62        40.54 o
  -2 -10   2        296.11        352.45        36.72 o
  -2 -10   1       2208.18       2047.92        37.51 o
   2  10   0        381.76        415.53        21.61 o
  -2 -10   0       1606.79       1555.80        33.01 o
   2  10   1        180.16        192.01        15.95 o
  -2 -10  -1        327.40        287.95        40.34 o
  -2 -10  -2          3.87          7.49        10.33 o
  -2 -10  -2        511.00        601.45        26.75 o
   2  10   3        318.24        362.46        20.02 o
   2  10   4        245.34        240.79        20.58 o
  -2 -10  -5        330.29        345.89        20.81 o
  -2 -10  -6         63.53         92.28        22.10 o
  -2 -10  -7          5.46         26.59        23.86 o
  -2 -10  -8        292.62        346.52        27.26 o
   2  10   9        558.01        530.86        30.04 o
  -2 -10 -10       1086.11       1030.16        33.47 o
  -2 -10 -11        574.64        494.41        34.69 o
   2  10  12         75.13         12.27        10.05 o
  -2 -10 -12        190.81        159.19        35.40 o
   2  10  13         15.90          2.36        15.63 o
  -2 -10 -13         51.51         90.79        27.42 o
   2  10  14         46.57         61.88        20.86 o
   2  10  14        202.59        330.11        30.60 o
   2  10  15       1283.35       1194.11        28.96 o
   2  10  15       1642.17       1688.32        34.11 o
   2  10  16        667.86        489.76        28.57 o
   2  10  17         43.51         94.76        29.71 o
   2  10  18         19.85         43.76        31.54 o
  -2 -10 -19         71.59         30.88        32.98 o
  -2 -10 -20       1232.03       1145.05        36.90 o
   2  10  21        274.53        243.71        36.69 o
  -2 -10 -22        432.05        504.30        38.91 o
  -2 -10 -23        201.59        160.25        69.26 o
  -2 -10 -24         23.78         91.79        72.31 o
  -2 -10 -25         85.01        130.33        77.81 o
   2  10  26         58.04        -88.73        90.03 o
  -2 -11  19        871.59        702.91       101.01 o
  -2 -11  18       1088.68       1169.06       100.76 o
  -2 -11  17       3859.90       3609.64       102.20 o
  -2 -11  16        268.47        295.68        75.68 o
  -2 -11  15       4505.04       4504.85        84.84 o
  -2 -11  14        914.76        860.03        43.37 o
  -2 -11  13       2999.88       2932.52        47.16 o
  -2 -11  12       1803.78       1605.77        67.55 o
  -2 -11  11       2835.09       2791.96        68.49 o
  -2 -11  10       1926.77       2045.74        65.98 o
  -2 -11   9       3300.29       3310.52        68.58 o
  -2 -11   8       2330.56       2123.82        62.83 o
  -2 -11   7       7446.70       7415.18        73.31 o
  -2 -11   6        743.98        984.71        56.66 o
  -2 -11   5      12618.48      12887.03        77.20 o
  -2 -11   4       6919.50       6899.98        56.64 o
  -2 -11   3       9736.64       9780.57        56.12 o
  -2 -11   2       8703.48       8003.69        51.47 o
  -2 -11   1       1707.83       1840.71        37.91 o
  -2 -11   0        352.65        383.78        32.47 o
  -2 -11   0        393.16        323.96        44.47 o
   2  11   1       2477.98       2501.24        20.73 o
  -2 -11  -1       4910.10       4647.41        52.43 o
  -2 -11  -2        844.56        681.05        12.08 o
   2  11   2        930.11       1032.28        28.51 o
  -2 -11  -3       8087.50       8522.85        35.90 o
   2  11   4        877.47        834.32        24.49 o
  -2 -11  -5       7517.15       7270.16        28.83 o
   2  11   6       9020.99       8816.36        31.27 o
   2  11   7       2512.92       2484.93        26.47 o
  -2 -11  -8      28110.07      28164.61        56.50 o
  -2 -11  -9       3616.21       3600.22        33.61 o
   2  11  10       8513.47       8663.33        43.95 o
   2  11  11        667.73        725.84        34.99 o
  -2 -11 -12       1676.75       1803.62        38.72 o
   2  11  13       1164.52       1111.10        40.01 o
   2  11  14         58.37         18.70        13.18 o
   2  11  14        214.69        228.00        39.14 o
   2  11  15        612.68        340.98        19.63 o
   2  11  15        970.35        995.80        42.83 o
   2  11  16       1149.50       1045.34        26.77 o
  -2 -11 -16       2314.52       2358.37        46.82 o
   2  11  17       1559.17       1444.57        33.03 o
  -2 -11 -17       1626.59       1757.54        45.87 o
  -2 -11 -18       6530.54       6651.75        56.64 o
  -2 -11 -19        992.36       1149.12        47.53 o
  -2 -11 -20      10644.94      10514.72        64.86 o
  -2 -11 -21       1687.33       1743.14        52.22 o
  -2 -11 -22       5261.46       5382.01        63.58 o
  -2 -11 -23        165.21         78.34        83.14 o
  -2 -11 -24       1637.26       1545.27        89.95 o
  -2 -11 -25        243.01        474.86        86.58 o
  -2 -11 -26        123.94         10.25       154.59 o
  -2 -12  18         65.54         30.33        98.25 o
  -2 -12  17        186.94        193.57        91.49 o
  -2 -12  16         86.60         95.73        86.77 o
  -2 -12  15         75.50         41.18        71.02 o
  -2 -12  14        235.39        342.12        68.45 o
  -2 -12  13        181.25        158.95        63.53 o
  -2 -12  12        122.57        113.07        63.00 o
  -2 -12  11       1138.60       1087.79        64.89 o
  -2 -12  10        558.84        453.23        62.43 o
  -2 -12   9       1110.70       1014.99        62.25 o
  -2 -12   8        481.48        389.08        56.94 o
  -2 -12   7        318.92        318.74        55.61 o
  -2 -12   6        579.96        565.76        55.87 o
  -2 -12   5       2204.79       2191.72        58.09 o
  -2 -12   4       1560.06       1494.43        53.20 o
  -2 -12   3         68.44         46.40        42.62 o
  -2 -12   2        379.83        466.10        40.36 o
  -2 -12   1        714.25        790.10        37.41 o
  -2 -12   0        260.64        243.56        31.94 o
  -2 -12   0        284.13        310.30        47.22 o
  -2 -12  -1         22.67          6.27        19.69 o
  -2 -12  -1         40.25         68.92        45.49 o
   2  12   2        183.12        141.60         9.52 o
  -2 -12  -2       1107.37       1070.02        43.79 o
   2  12   3       1095.53        994.01        24.27 o
  -2 -12  -3       1474.56       1360.50        39.20 o
   2  12   4         79.80         84.72        20.12 o
  -2 -12  -4       1089.20       1011.18        32.56 o
  -2 -12  -5       1439.10       1236.25        21.75 o
  -2 -12  -5       2271.78       2250.17        25.73 o
   2  12   6        305.04        376.11        38.50 o
  -2 -12  -7        132.68         87.69        38.29 o
   2  12   8        986.45       1006.22        42.67 o
   2  12   9        140.94        163.59        41.45 o
   2  12  10       3649.92       3370.03        30.02 o
  -2 -12 -11          8.30        -18.80        32.43 o
   2  12  11        134.20        213.66        45.39 o
  -2 -12 -12         20.70         -8.99        40.30 o
   2  12  12        100.77         78.22        46.07 o
  -2 -12 -13        562.75        562.23        37.51 o
   2  12  14        299.59        305.71        39.71 o
  -2 -12 -15        657.91        702.19        50.08 o
   2  12  16       1334.69       1290.16        53.23 o
  -2 -12 -17         81.14        148.07        51.62 o
   2  12  18        207.39        292.16        51.98 o
   2  12  19        507.77        497.75        53.62 o
  -2 -12 -20        498.01        390.16        54.20 o
  -2 -12 -21        519.06        380.99        56.15 o
  -2 -12 -22       1380.02       1437.83        58.18 o
  -2 -12 -23        461.77        384.34        84.92 o
  -2 -12 -24        565.64        652.25        85.07 o
  -2 -12 -25        187.18        169.88        95.92 o
  -2 -13  16        158.29        780.33        88.51 o
  -2 -13  15        807.96        586.37        72.12 o
  -2 -13  14        337.58        247.24        68.28 o
  -2 -13  13        560.63        451.34        65.78 o
  -2 -13  12        281.43        300.73        65.64 o
  -2 -13  11       5851.10       6156.88        79.32 o
  -2 -13  10        418.64        445.34        63.16 o
  -2 -13   9      13722.47      13860.20        92.36 o
  -2 -13   8       1155.06       1249.66        62.08 o
  -2 -13   7       8695.33       8590.74        78.16 o
  -2 -13   6       3502.82       3207.80        63.83 o
  -2 -13   5        995.95       1076.22        55.71 o
  -2 -13   4       1324.06       1243.75        55.15 o
  -2 -13   3       1356.57       1498.47        53.00 o
  -2 -13   2       3896.71       3938.20        53.49 o
  -2 -13   1       1032.96       1020.79        45.44 o
  -2 -13   1       1056.91       1020.51        69.41 o
  -2 -13   0       1713.57       1566.25        37.28 o
  -2 -13   0       4178.32       4425.52        77.30 o
  -2 -13  -1       5538.80       4594.29        31.86 o
  -2 -13  -1       7404.91       7699.97        88.76 o
  -2 -13  -2       2060.09       2040.09        25.23 o
  -2 -13  -2       6014.55       6568.73        86.22 o
  -2 -13  -3       8036.37       8476.44        86.78 o
   2  13   4      14953.89      15167.77        60.92 o
   2  13   5       3468.32       3663.09        50.77 o
  -2 -13  -5       4322.93       4225.13        76.78 o
   2  13   6       4127.23       4235.77        57.45 o
  -2 -13  -6       8281.54       8434.23        86.94 o
  -2 -13  -7        636.66        782.21        43.40 o
   2  13   8       1290.91       1437.79        47.09 o
   2  13   9        616.61        807.89        46.16 o
   2  13  10       3256.89       3584.06        53.90 o
   2  13  11        993.40       1144.83        49.40 o
  -2 -13 -12       8886.79       9416.20        66.22 o
   2  13  13       2466.66       2538.90        54.82 o
  -2 -13 -14      11947.85      12954.26        74.80 o
   2  13  15        908.23        925.54        54.29 o
   2  13  16      10608.83      11170.43        74.72 o
  -2 -13 -17        729.43        685.45        55.32 o
   2  13  18       2547.43       2590.07        60.88 o
   2  13  19       2802.98       2825.08        62.33 o
   2  13  20        303.64        318.60        56.55 o
  -2 -13 -21       1974.41       1994.65        63.33 o
  -2 -13 -22       2241.17       2099.39        65.01 o
   2  13  23       1523.86       1634.23        93.47 o
  -2 -13 -24       2581.43       2323.05       102.78 o
  -2 -14  15        150.24        -51.16        89.43 o
  -2 -14  14        205.52         25.00        92.06 o
  -2 -14  13        357.63        194.42        66.74 o
  -2 -14  12        347.99        223.69        66.35 o
  -2 -14  11        131.00         40.36        64.35 o
  -2 -14  10        649.54        564.01        63.48 o
  -2 -14   9         27.42         64.92        61.48 o
  -2 -14   8        571.84        550.13        61.68 o
  -2 -14   7         56.93        112.23        58.78 o
  -2 -14   6        280.23        306.25        58.31 o
  -2 -14   5        230.73        304.06        54.71 o
  -2 -14   4        258.58        318.52        52.84 o
  -2 -14   3        464.66        605.82        69.52 o
  -2 -14   2       1162.32       1277.07        69.67 o
  -2 -14   1        336.18        415.59        66.32 o
  -2 -14   0       2166.99       2164.65        76.29 o
  -2 -14  -1        404.24        256.02        64.83 o
  -2 -14  -2       2249.40       2236.90        74.85 o
  -2 -14  -3        207.25        295.65        63.93 o
  -2 -14  -4        426.06        443.62        70.08 o
   2  14   5        192.88        165.92        38.85 o
  -2 -14  -5        546.02        582.58        65.52 o
   2  14   6        331.85        342.44        39.56 o
  -2 -14  -6        459.79        529.38        67.58 o
   2  14   7        106.22        129.03        43.16 o
  -2 -14  -7        708.85        682.94        66.59 o
   2  14   8        816.18        847.45        45.89 o
   2  14   9        154.90        144.50        47.35 o
   2  14  10       1098.10       1406.12        51.47 o
   2  14  11        687.42        833.40        51.04 o
   2  14  12        290.18        385.56        52.64 o
   2  14  13        103.63         93.34        54.65 o
  -2 -14 -14        113.28        338.73        55.99 o
  -2 -14 -15        554.47        623.71        57.65 o
   2  14  16       1612.83       1512.11        61.79 o
  -2 -14 -17        769.57        906.27        61.08 o
   2  14  18       1799.67       1898.52        64.64 o
   2  14  19        405.12        512.76        61.34 o
  -2 -14 -20         63.33         91.31        61.99 o
   2  14  21        228.03        239.83        64.24 o
  -2 -14 -22        273.18        238.35        63.72 o
   2  14  23        308.41        387.74       122.78 o
  -2 -15  12        276.72        287.64       162.40 o
  -2 -15  11       2450.61       2292.18        87.52 o
  -2 -15  10       3308.12       3157.85        90.45 o
  -2 -15   9       3428.08       4077.24        91.94 o
  -2 -15   8       9015.19       9785.60       108.28 o
  -2 -15   7       1418.12       1693.19        81.75 o
  -2 -15   6       4348.21       4947.25        92.67 o
  -2 -15   5       1532.16       1767.45        78.83 o
  -2 -15   4       1139.42       1180.58        74.68 o
  -2 -15   3       1150.82       1103.34        74.55 o
  -2 -15   2        815.46        726.08        71.77 o
  -2 -15   1        448.07        419.28        71.19 o
  -2 -15   0       6569.74       6510.42        90.29 o
  -2 -15  -1       1240.34       1286.30        75.51 o
  -2 -15  -2      17236.56      17779.61       118.16 o
  -2 -15  -3        686.28        961.36        71.50 o
  -2 -15  -4      11571.36      12124.58       104.11 o
  -2 -15  -5        921.84        939.24        73.08 o
  -2 -15  -6       2475.40       2623.11        75.41 o
   2  15   7          1.62         -1.29        43.86 o
  -2 -15  -7        197.97        118.54        67.37 o
   2  15   8       1606.19       1574.76        49.30 o
   2  15   9        130.18        143.81        48.36 o
   2  15  10       3497.63       3672.41        57.17 o
   2  15  11        502.36        552.21        52.40 o
   2  15  12       6790.07       6935.89        65.90 o
   2  15  13       1003.37       1343.02        57.02 o
   2  15  14       7312.91       7774.64        71.80 o
  -2 -15 -15       3700.06       4034.52        67.08 o
  -2 -15 -16       2385.39       2399.19        64.97 o
  -2 -15 -17       4527.39       4954.17        71.64 o
   2  15  18       2075.50       1888.23        67.30 o
  -2 -15 -19       1560.19       1395.80        66.84 o
  -2 -15 -20         53.90        261.05        65.39 o
  -2 -15 -21         99.07        -29.85        64.64 o
  -2 -16  10        764.48       1103.11       169.99 o
  -2 -16   9         85.99        -94.02       172.65 o
  -2 -16   8       2312.26       2581.46        88.10 o
  -2 -16   7        177.39        246.08        75.67 o
  -2 -16   6        764.95        706.56        76.51 o
  -2 -16   5         28.79         24.97        72.24 o
  -2 -16   4        599.46        500.78        74.78 o
  -2 -16   3         66.97         -3.32        72.78 o
  -2 -16   2        504.69        534.55        77.04 o
  -2 -16   1        549.50        374.50        75.36 o
  -2 -16   0        474.75        764.47        73.34 o
  -2 -16  -1        803.35        861.10        75.71 o
  -2 -16  -2        385.88        375.43        70.92 o
  -2 -16  -3        854.72        678.64        72.73 o
  -2 -16  -4       1174.32       1277.44        75.59 o
  -2 -16  -5         52.25         61.79        70.84 o
  -2 -16  -6        867.44        950.62        75.67 o
  -2 -16  -7        540.68        538.59        76.28 o
  -2 -16  -8        916.91        799.54        78.15 o
  -2 -16  -9        414.82        312.52        79.88 o
   2  16  10        336.46        383.72        52.51 o
   2  16  11       1499.01       1518.51        54.96 o
   2  16  12        216.33        122.65        57.68 o
   2  16  13        700.09        789.41        57.67 o
  -2 -16 -14        257.19        235.11        57.62 o
   2  16  15        115.72        158.50        59.24 o
   2  16  16        107.96        115.47        60.61 o
  -2 -16 -17        459.71        499.53        62.04 o
   2  16  18         72.68        139.03        63.08 o
  -2 -16 -19        322.75        349.32        63.88 o
  -2 -17   7        884.46        539.07       182.12 o
  -2 -17   6       2915.83       2908.96       185.65 o
  -2 -17   5        282.43        342.68        79.07 o
  -2 -17   4       2600.32       2731.99        89.18 o
  -2 -17   3        546.89        537.27        80.01 o
  -2 -17   2       3835.83       3849.12        92.87 o
  -2 -17   1        521.19        536.75        78.46 o
  -2 -17   0       3651.93       3967.40        88.81 o
  -2 -17  -1        811.26        649.55        78.18 o
  -2 -17  -2       2561.96       2596.86        83.70 o
  -2 -17  -3       1822.53       2072.77        81.85 o
  -2 -17  -4       4981.48       5106.29        91.17 o
  -2 -17  -5       4703.50       5008.43        90.73 o
  -2 -17  -6       2126.47       2111.49        81.66 o
  -2 -17  -7       1029.92       1054.58        80.48 o
  -2 -17  -8       3365.55       3409.93        89.91 o
  -2 -17  -9        182.36        164.45        81.47 o
  -2 -17 -10       4524.94       4523.46        95.05 o
  -2 -17 -11        456.14        675.39        83.63 o
  -2 -17 -12       1002.89       1050.94        85.38 o
   2  17  13       5517.54       5256.01        69.77 o
   2  17  14        370.53        254.22        61.05 o
   2  17  15       5611.06       5448.46        74.39 o
   2  17  16        380.52        429.35        63.14 o
   2  17  17       2286.92       2412.64        70.05 o
  -2 -18   3        695.22        888.11       175.49 o
  -2 -18   2        902.43       1079.17        83.98 o
  -2 -18   1        161.27        460.82        79.00 o
  -2 -18   0        729.27        787.68        83.15 o
  -2 -18  -1        205.49         39.58        77.96 o
  -2 -18  -2        165.90        190.61        79.45 o
  -2 -18  -3        698.16        736.22        80.11 o
  -2 -18  -4        181.29        118.45        77.00 o
  -2 -18  -5        879.53       1015.06        81.11 o
  -2 -18  -6        148.00        142.30        83.56 o
  -2 -18  -7       1216.22       1198.60        89.31 o
  -2 -18  -8         61.09        135.94        85.38 o
  -2 -18  -9         69.42         70.25        83.34 o
  -2 -18 -10         82.25         30.98        81.95 o
  -2 -18 -11        325.66        428.06        87.24 o
  -2 -18 -12         45.80         75.24        88.22 o
  -2 -18 -13        664.99        523.52        92.51 o
  -2 -18 -14        270.31        693.74       136.87 o
   3 -18  -9       1000.41       1033.04       119.54 o
   3 -18  -8        715.75        807.19       116.42 o
   3 -18  -7        167.21        272.25        94.23 o
   3 -18  -6        751.04       1260.91       118.75 o
   3 -18  -5       2636.35       2848.15       104.49 o
   3 -18  -4        681.72        740.91       120.40 o
   3 -18  -3       1542.50       1684.52        97.02 o
   3 -18  -2        298.14        334.38       111.46 o
   3 -18  -1        814.74        954.25       122.31 o
   3 -18   0        843.27        882.01        91.78 o
   3 -18   1         16.68          0.85        88.83 o
   3 -18   2       1794.74       1926.38        97.90 o
   3 -17 -15        558.63        653.83        90.28 o
   3 -17 -14        116.50        106.17        90.29 o
   3 -17 -13        169.56        358.18       122.86 o
   3 -17 -12        135.10        115.42        95.38 o
   3 -17 -11        818.97       1049.37       124.25 o
   3 -17 -10        178.13        237.61       118.20 o
   3 -17  -9       1184.76       1621.22        99.29 o
   3 -17  -8         84.70         18.67        85.99 o
   3 -17  -7        989.56       1179.24        87.77 o
   3 -17  -6        124.24        156.32       110.24 o
   3 -17  -5       1967.97       2320.43        96.34 o
   3 -17  -4       1923.35       2606.10        93.90 o
   3 -17  -3        101.01         -6.32       107.01 o
   3 -17  -2        280.42        151.38        82.02 o
   3 -17  -1         37.33         84.70        82.30 o
   3 -17   0         77.14        135.81       106.59 o
   3 -17   1        522.73        429.72       109.24 o
   3 -17   2        353.52        537.59       105.50 o
   3 -17   3       1499.91       1582.03       113.26 o
   3 -17   4       1271.06       1048.96       111.94 o
   3 -17   5        265.67        367.60        81.15 o
   3 -17   6       1280.22       1204.89       112.02 o
   3 -17   7        264.81         85.57        82.88 o
   3 -16 -18         15.53        307.38        89.94 o
   3 -16 -17        338.77        725.27        92.01 o
   3 -16 -16        859.67        711.81        91.09 o
   3 -16 -15       1846.00       2024.09        91.48 o
   3 -16 -14       1595.48       1456.32        87.80 o
   3 -16 -13       1468.17       1597.72        86.94 o
   3 -16 -12        835.23        698.57        71.64 o
   3 -16 -11        973.80       1002.17        78.17 o
   3 -16 -10       1787.84       1721.67        79.26 o
   3 -16  -9        170.11        193.98        70.44 o
   3 -16  -8        281.49        366.18        69.20 o
   3 -16  -7         45.02        -60.40       100.24 o
   3 -16  -6       1519.00       1684.63       104.75 o
   3 -16  -5        138.81          8.86        81.88 o
   3 -16  -4       5084.62       5006.31       131.92 o
   3 -16  -3        884.27        891.46       100.76 o
   3 -16  -2       1877.41       1909.14       112.15 o
   3 -16  -1        690.24        638.34        99.59 o
   3 -16   0       1218.04       1309.79       102.47 o
   3 -16   1         10.52         76.04        75.78 o
   3 -16   2       1188.89       1227.63       104.90 o
   3 -16   3        615.41        905.80       103.72 o
   3 -16   4       1646.95       1579.98       109.33 o
   3 -16   5       1068.26       1046.86       103.43 o
   3 -16   6       2753.91       2724.12        90.42 o
   3 -16   7        155.55        141.79        95.16 o
   3 -16   8       1986.45       1863.01       107.62 o
   3 -16   9         63.70         36.15        79.15 o
   3 -16  10       1427.49       1508.82       103.37 o
   3 -15 -20         55.99        128.31       108.52 o
   3 -15 -19       3460.04       3267.72       102.84 o
   3 -15 -18        100.56        125.16        77.44 o
   3 -15 -17       1031.06       1012.74        88.90 o
   3 -15 -16        272.40        193.39        72.03 o
   3 -15 -15         29.01         55.99        81.33 o
   3 -15 -14        610.82        516.43        79.42 o
   3 -15 -13         52.46         65.76        60.90 o
   3 -15 -12         44.62        139.20        63.71 o
   3 -15 -11       1253.32        990.00        74.34 o
   3 -15 -10        518.30        442.20        70.51 o
   3 -15  -9       2905.36       2807.16        78.30 o
   3 -15  -8       3454.91       3303.44        77.83 o
   3 -15  -7       1198.19       1171.62        66.28 o
   3 -15  -6       1578.54       1572.45        58.85 o
   3 -15  -5        225.94        212.08        57.23 o
   3 -15  -4         86.10        298.81        98.07 o
   3 -15  -3         30.11         -2.22        71.20 o
   3 -15  -2         49.48         38.08        73.12 o
   3 -15  -1        776.20        923.73        93.42 o
   3 -15   0        351.86        150.25        73.40 o
   3 -15   1        226.18        222.16        89.34 o
   3 -15   2       2005.24       2125.71       102.49 o
   3 -15   3          5.26        -86.83        86.83 o
   3 -15   4       5141.77       5006.31       120.25 o
   3 -15   5        109.40        120.52        88.43 o
   3 -15   6        704.11        570.35        93.13 o
   3 -15   7         32.74         91.47        88.15 o
   3 -15   8         53.36        104.32        71.71 o
   3 -15   9        259.34        190.96        89.99 o
   3 -15  10         84.40        157.55        88.09 o
   3 -15  11         39.09        -12.63        86.42 o
   3 -15  12        691.95        892.08       104.66 o
   3 -14 -21       1136.23       1223.13       114.08 o
   3 -14 -20        176.31         17.97        85.58 o
   3 -14 -19         83.97         90.10       101.33 o
   3 -14 -18        354.91        310.81        82.24 o
   3 -14 -17        112.71         28.65        69.40 o
   3 -14 -16       4064.67       4190.58        66.41 o
   3 -14 -15        103.36         60.45        52.71 o
   3 -14 -14       3337.41       3505.37        64.39 o
   3 -14 -13        101.79        109.63        52.89 o
   3 -14 -12        693.66        643.80        71.01 o
   3 -14 -11        747.28        664.66        68.26 o
   3 -14 -10        608.98        656.75        66.77 o
   3 -14  -9        157.10        123.94        62.85 o
   3 -14  -8       3198.65       2780.51        71.93 o
   3 -14  -7        114.94        287.33        58.46 o
   3 -14  -6       1767.05       1724.94        61.96 o
   3 -14  -5         77.25         89.66        46.10 o
   3 -14  -4       3728.61       3575.40        65.57 o
   3 -14  -3       1728.61       1709.85        56.97 o
   3 -14  -2       3962.29       4108.62        61.63 o
   3 -14  -1       2657.19       1159.83        60.90 o
   3 -14   0       1024.48       1267.19        74.24 o
   3 -14   1         53.71         67.00        82.32 o
   3 -14   2       1243.94       1385.40        95.15 o
   3 -14   3         70.96        151.15        86.30 o
   3 -14   4        190.57         78.84        66.00 o
   3 -14   5       1251.22       1388.90        92.57 o
   3 -14   6        436.99        398.37        85.35 o
   3 -14   7       2452.83       2421.89        96.40 o
   3 -14   8       1449.46       1638.75        92.54 o
   3 -14   9       3786.93       3574.97       102.38 o
   3 -14  10       1705.12       1644.93        93.90 o
   3 -14  11       4363.34       4193.77       108.23 o
   3 -14  12        233.27        196.84        54.12 o
   3 -14  13         27.49         10.97        80.14 o
   3 -14  14         45.40        147.61        95.17 o
   3 -14  15         98.76         78.17        72.57 o
   3 -13 -23       2877.76       2494.11       123.94 o
   3 -13 -22          7.65        -55.06       104.58 o
   3 -13 -21        935.75        993.80       108.91 o
   3 -13 -20       2196.99       2217.35        70.30 o
   3 -13 -19         25.14        -22.61        59.74 o
   3 -13 -18         96.71        224.63        54.15 o
   3 -13 -17         49.22         57.11        52.62 o
   3 -13 -16         23.47         48.97        51.69 o
   3 -13 -15       1694.28       1810.39        56.89 o
   3 -13 -14        249.40        297.69        50.74 o
   3 -13 -13       4415.20       4595.76        62.57 o
   3 -13 -12        196.77        214.92        45.10 o
   3 -13 -11       2082.38       2110.39        54.64 o
   3 -13 -10       1938.43       1923.52        69.83 o
   3 -13  -9         42.06         17.26        50.53 o
   3 -13  -8       2832.81       2729.30        66.33 o
   3 -13  -7         45.99         55.16        51.81 o
   3 -13  -6        597.25        643.91        53.34 o
   3 -13  -5         79.43         91.52        45.10 o
   3 -13  -4        175.62        166.70        49.90 o
   3 -13  -3        960.62       1073.29        50.38 o
   3 -13  -2       2103.16       2024.21        51.55 o
  -3  13   1       1976.34       1957.29        33.67 o
   3 -13   0       5855.99       5154.22        44.90 o
   3 -13   1         12.16         64.90        32.08 o
   3 -13   2       1128.23       1079.99        52.75 o
   3 -13   3        818.16        785.35        60.51 o
   3 -13   4        915.57       1049.45        64.19 o
  -3  13  -5       3718.07       3537.83        76.79 o
   3 -13   6        309.16        293.88        60.47 o
   3 -13   7         10.52         71.80        63.84 o
   3 -13   8        520.15        479.21        63.84 o
  -3  13  -9         51.16        142.03        67.02 o
  -3  13 -10       1462.60       1522.72        62.78 o
   3 -13  11         51.99         14.17        54.25 o
   3 -13  12       1191.80       1268.58        57.41 o
   3 -13  13       1057.69       1320.42        85.19 o
   3 -13  14        118.80         41.40        82.49 o
  -3  13 -15       1888.39       2017.58        93.29 o
   3 -13  16        338.58        355.85        80.29 o
   3 -13  17        850.49        660.86       196.69 o
   3 -12 -24       1549.90       1249.85       112.10 o
  -3  12  23        141.53        205.23        67.22 o
  -3  12  22       1458.50       1346.79        70.97 o
  -3  12  21         31.41         17.31        62.94 o
   3 -12 -20        710.69        569.79        60.47 o
   3 -12 -19        344.52        338.67        59.30 o
   3 -12 -18        340.43        337.21        52.41 o
   3 -12 -17         56.13         51.59        44.80 o
   3 -12 -16       3337.47       3307.70        59.54 o
   3 -12 -15        318.54        397.81        48.83 o
   3 -12 -14        291.05        283.99        46.61 o
   3 -12 -13       3494.71       3508.56        57.07 o
   3 -12 -12       2894.12       2736.82        54.36 o
   3 -12 -11       1186.81       1356.40        49.42 o
   3 -12 -10       2808.72       2702.95        52.43 o
   3 -12  -9        970.58       1010.35        57.99 o
   3 -12  -8       1652.69       1671.86        60.59 o
   3 -12  -7        466.26        491.26        54.19 o
   3 -12  -6       1173.97       1152.85        54.66 o
   3 -12  -5        129.35        151.54        33.71 o
   3 -12  -4        156.58        165.79        33.19 o
   3 -12  -3       5892.17       5309.42        33.08 o
   3 -12  -2        226.70        219.43        25.75 o
   3 -12  -1       4498.88       4282.71        34.68 o
   3 -12   0       1591.19       1397.21        30.91 o
   3 -12   1       4796.08       4629.71        37.37 o
   3 -12   2       1299.43       1188.40        32.60 o
   3 -12   3        652.34        675.31        28.26 o
   3 -12   4        864.30        859.81        26.44 o
   3 -12   5       2281.89       2178.57        68.24 o
   3 -12   6         57.44         37.62        59.57 o
   3 -12   7       1289.55       1263.94        65.61 o
   3 -12   8       1861.51       1946.46        68.39 o
  -3  12  -9       2549.59       2469.77        74.07 o
   3 -12  10       1238.98       1360.47        67.01 o
   3 -12  11       2124.66       2110.77        72.11 o
   3 -12  12        442.66        504.17        51.24 o
   3 -12  13       3107.95       3247.41        61.19 o
   3 -12  14        950.56        883.32        77.54 o
   3 -12  15       1073.33       1017.53        84.03 o
   3 -12  16         65.57         92.75        81.43 o
  -3  12 -17        271.00        275.90       156.06 o
  -3  12 -18       1491.79       1423.61       158.45 o
  -3  11  25       1055.09        885.28       100.22 o
  -3  11  24       1033.56        910.18        72.41 o
   3 -11 -23        687.35        812.90        65.37 o
  -3  11  22        349.87        386.17        61.42 o
  -3  11  21        143.13        231.16        58.57 o
  -3  11  20        158.36        203.52        59.07 o
  -3  11  19         18.84         78.73        56.67 o
   3 -11 -18        101.88         93.31        53.16 o
   3 -11 -17        530.54        385.11        52.81 o
   3 -11 -16        286.48        196.67        39.84 o
   3 -11 -15       3841.48       3661.90        57.02 o
   3 -11 -14       7360.40       7854.55        58.38 o
   3 -11 -13        847.39        787.12        44.98 o
   3 -11 -12       2667.26       2649.01        50.05 o
   3 -11 -11        131.71        299.95        34.22 o
   3 -11 -10       1544.97       1444.08        30.79 o
  -3  11   9       1871.68       1832.76        29.07 o
   3 -11  -8        554.33        510.56        23.70 o
   3 -11  -7         96.13         93.95        21.37 o
   3 -11  -6        631.15        579.75        20.48 o
   3 -11  -5        567.26        542.74        21.18 o
   3 -11  -4       3330.88       3188.26        28.78 o
   3 -11  -3         29.63         94.43        21.62 o
   3 -11  -2       8166.98       8086.79        39.68 o
  -3  11   1        754.12        738.73        26.80 o
  -3  11   0       4539.55       4454.92        32.73 o
   3 -11   1       3376.97       3124.81        29.69 o
   3 -11   2        673.74        601.21        23.65 o
   3 -11   3         41.26         60.35        17.73 o
   3 -11   4        147.63        170.03        19.11 o
   3 -11   5       2719.82       2296.41        23.94 o
   3 -11   6        165.57        143.30        16.38 o
   3 -11   7        918.55        797.54        17.50 o
   3 -11   8       4551.25       4489.07        75.22 o
   3 -11   9        349.10        438.47        59.81 o
  -3  11 -10       2980.45       2941.26        70.41 o
   3 -11  11       3926.27       3706.64        73.48 o
   3 -11  12        343.54        418.23        41.00 o
  -3  11 -13       2914.61       3123.56        56.65 o
   3 -11  14        153.86        148.06        46.40 o
   3 -11  15        738.84        937.71        78.63 o
   3 -11  16       1089.05       1085.61        82.63 o
  -3  11 -17        343.90        732.92       202.48 o
  -3  11 -18        152.52        255.62       150.57 o
  -3  11 -19        527.10        772.80       172.26 o
  -3  11 -20       1058.37       1033.36       180.38 o
  -3  10  25        228.98        222.31        95.28 o
  -3  10  24         48.94        -13.12        66.39 o
  -3  10  23        257.63        303.04        56.64 o
   3 -10 -22         41.84        -23.13        61.30 o
   3 -10 -21       1246.93       1110.86        64.25 o
  -3  10  20       2868.20       2819.31        67.97 o
   3 -10 -19        989.89       1053.41        58.69 o
   3 -10 -18       1921.08       2037.07        62.41 o
   3 -10 -17       1988.57       2070.45        57.53 o
   3 -10 -16       1156.43       1059.19        52.44 o
   3 -10 -15        224.08        263.73        43.42 o
   3 -10 -14         21.24         78.48        37.99 o
  -3  10  13       2395.02       2463.04        40.15 o
   3 -10 -12       1314.44       1287.90        39.43 o
   3 -10 -11       2698.49       2602.61        41.65 o
   3 -10 -10        516.26        507.73        34.20 o
   3 -10  -9       2798.42       2642.13        39.31 o
   3 -10  -8       1196.91       1068.91        29.68 o
   3 -10  -7       8045.03       9316.70        34.58 o
   3 -10  -6        751.34        674.75        21.34 o
   3 -10  -5       2114.52       2034.89        25.80 o
   3 -10  -4        244.59        271.05        20.43 o
   3 -10  -3       2643.92       2606.68        25.30 o
   3 -10  -2       1223.96       1150.14        25.11 o
   3 -10  -1        510.16        449.99        23.53 o
  -3  10   0       2006.36       1958.55        25.71 o
  -3  10  -1       3957.27       3827.93        29.29 o
   3 -10   2        968.29        931.29        18.70 o
   3 -10   3       6772.72       6700.01        31.50 o
   3 -10   4        330.12        407.73        16.58 o
   3 -10   5      12403.76      11545.64        34.32 o
  -3  10  -6        512.57        504.71        14.67 o
   3 -10   7        230.99        181.46        15.22 o
   3 -10   8       1461.54        712.81        19.80 o
   3 -10   9        277.68        262.97        19.18 o
   3 -10  11        895.04        171.53        39.43 o
   3 -10  12       2246.45       2270.30        51.76 o
   3 -10  13       1180.08       1301.78        46.99 o
   3 -10  14       2504.00       2547.18        51.94 o
   3 -10  15       2842.91       3114.13        84.43 o
   3 -10  16        539.56        612.21        76.12 o
  -3  10 -17        482.81        689.84       189.59 o
  -3  10 -18       1951.39       2068.68       159.33 o
   3 -10  19        162.63        308.14       141.20 o
  -3  10 -20        662.26        463.43       137.83 o
   3 -10  21        436.69        629.92       179.19 o
  -3   9  26       1147.76       1186.37       102.09 o
  -3   9  25         52.55         37.59        81.18 o
   3  -9 -24       1607.47       1529.84        72.09 o
   3  -9 -23         58.06         81.66        61.02 o
  -3   9  22       1940.45       2140.48        62.96 o
  -3   9  21       1250.95       1289.14        64.09 o
   3  -9 -20        183.96        247.86        56.95 o
  -3   9  19       3926.63       3825.63        69.20 o
  -3   9  18        245.17        213.64        51.98 o
  -3   9  17         17.46         57.26        44.53 o
   3  -9 -16       2742.99       2606.11        57.37 o
   3  -9 -15         48.02         54.67        40.79 o
   3  -9 -14       9281.92       9312.04        65.46 o
   3  -9 -13        948.57        937.30        38.98 o
   3  -9 -12       2368.74       2279.26        39.88 o
   3  -9 -11        109.24         81.14        29.17 o
   3  -9 -10       1879.00       1830.45        36.98 o
   3  -9  -9         47.31         50.84        29.27 o
   3  -9  -8       3219.39       3276.35        39.93 o
   3  -9  -7         18.66         37.39        17.50 o
   3  -9  -6       7474.91       7566.12        30.46 o
   3  -9  -5        117.39        103.68        16.94 o
   3  -9  -4       2957.56       2682.54        23.87 o
   3  -9  -3       3391.15       3255.25        24.89 o
   3  -9  -2       3565.09       3309.85        24.59 o
   3  -9  -1       6449.22       6518.80        29.43 o
   3  -9   0       2970.12       2848.91        25.79 o
   3  -9   1      11843.04      12269.27        32.41 o
  -3   9  -2        370.08        386.19        15.46 o
   3  -9   3        327.03        290.37        15.40 o
   3  -9   4       1473.55       1352.64        15.35 o
  -3   9  -5         64.40         65.74         9.34 o
   3  -9   6       3281.77       3113.93        21.14 o
   3  -9   7       8528.17       8351.83        24.00 o
   3  -9   8        980.28        898.05        15.19 o
   3  -9   9       5380.33       5279.24        25.79 o
   3  -9  10         52.56         81.70        18.05 o
   3  -9  11       4931.60       4916.26        36.94 o
   3  -9  12        448.48        526.53        29.83 o
   3  -9  13       5480.14       5396.69        44.19 o
   3  -9  14        132.20        202.74        39.29 o
   3  -9  15        271.35        260.96        40.76 o
  -3   9 -16        442.51        403.40       162.03 o
  -3   9 -17        204.53        131.59       168.27 o
  -3   9 -18        105.71        480.62       190.63 o
   3  -9  19       4711.42       5026.30       174.59 o
  -3   9 -20        356.33        505.33       157.56 o
   3  -9  21       2566.25       2841.46       180.04 o
   3  -9  22       2278.52       2237.88       188.95 o
  -3   8  26          7.39         65.68        80.48 o
  -3   8  25        373.24        357.79        93.27 o
  -3   8  24        159.32         42.91        77.71 o
   3  -8 -23         33.69         70.73        60.82 o
  -3   8  22        367.15        312.41        59.21 o
   3  -8 -21       2338.91       2589.60        59.73 o
  -3   8  20         44.11         88.49        56.35 o
   3  -8 -19       3325.17       3487.79        66.15 o
  -3   8  18          2.33         78.39        50.90 o
  -3   8  17       5075.31       5053.70        67.75 o
  -3   8  16       1452.00       1560.51        52.51 o
   3  -8 -15       2585.54       2560.42        53.74 o
   3  -8 -14         77.08        158.04        39.37 o
   3  -8 -13        108.68         93.05        35.07 o
   3  -8 -12        226.63        195.44        36.99 o
   3  -8 -11        181.19        208.46        32.93 o
   3  -8 -10        130.10         75.09        28.55 o
   3  -8  -9      10204.86      10564.49        53.03 o
   3  -8  -8       3199.41       3046.06        30.04 o
   3  -8  -7       5151.80       4954.61        33.00 o
   3  -8  -6       1077.71       1148.02        20.36 o
  -3   8   5       2313.64       2078.23        20.40 o
   3  -8  -4       6798.71       7168.33        28.37 o
   3  -8  -3       2943.20       2905.33        22.94 o
   3  -8  -2       1240.02       1195.99        19.63 o
   3  -8  -1        592.02        612.54        17.96 o
   3  -8   0       1912.89       1859.58        19.49 o
   3  -8   1        379.30        331.29        14.27 o
   3  -8   2       3016.99       2582.28        17.14 o
   3  -8   3        139.73        163.68        29.56 o
   3  -8   4      11809.91      12352.74        58.12 o
   3  -8   5       2747.92       2520.40        40.14 o
   3  -8   6       6877.46       6710.07        52.09 o
   3  -8   7       1860.55       1702.03        11.23 o
  -3   8  -8        777.91        756.35        12.87 o
   3  -8   9        114.91         76.12        13.99 o
   3  -8  10        538.78        528.67        17.47 o
  -3   8 -11         63.10         68.91        16.82 o
  -3   8 -12       2214.07       1266.90        26.29 o
  -3   8 -13       1535.99       1642.08        35.17 o
   3  -8  14       8142.60       8186.53        51.72 o
   3  -8  15        871.47        853.52        39.34 o
  -3   8 -17       2083.39        225.95       165.73 o
  -3   8 -18       1771.00       2239.26       188.60 o
   3  -8  19         15.70        167.33       147.69 o
   3  -8  20        137.14        245.24       151.13 o
   3  -8  21         89.80         56.23       157.20 o
  -3   8 -22        378.30        514.28       168.53 o
  -3   8 -23        709.64        930.25       172.63 o
  -3   7  27        228.57        234.04       105.40 o
  -3   7  26       1577.63       1421.76       110.55 o
  -3   7  25        107.25        236.22        94.16 o
  -3   7  24         77.43         79.26        90.34 o
  -3   7  23         44.29        179.08        89.35 o
  -3   7  22        380.18        432.59        71.66 o
  -3   7  21        135.66        195.75        54.58 o
  -3   7  20       6699.56       6800.57        77.75 o
  -3   7  19        603.89        509.43        54.67 o
   3  -7 -18       5962.75       6365.45        64.17 o
   3  -7 -17         10.70         20.99        48.06 o
  -3   7  16       3555.41       3481.67        58.61 o
  -3   7  15          6.70        -21.32        45.25 o
   3  -7 -14       5333.11       5260.84        60.39 o
   3  -7 -13       3852.89       3884.86        49.46 o
  -3   7  12        667.42        630.12        38.11 o
   3  -7 -11       4861.27       4767.19        41.54 o
  -3   7  10       2485.26       2366.85        40.62 o
   3  -7  -9        155.54        261.32        25.37 o
   3  -7  -8      12988.83      12904.70        44.91 o
   3  -7  -7        777.30        753.19        23.46 o
   3  -7  -6      14423.31      14545.85        43.75 o
   3  -7  -5       6794.49       7020.46        28.52 o
   3  -7  -4        687.69        495.24        17.61 o
   3  -7  -3       5824.39       5522.81        24.90 o
   3  -7  -2       1424.24       1377.92        19.23 o
   3  -7  -1      18262.29      19450.32        37.28 o
   3  -7   0       1084.09       1105.44        15.98 o
   3  -7   1       3598.79       3265.07        16.63 o
   3  -7   2       2401.52       2509.97        27.88 o
   3  -7   3       1728.64       1515.67        25.29 o
  -3   7  -4       1986.07       1916.55        32.01 o
   3  -7   5      11201.42      11759.44        47.56 o
   3  -7   6       1564.79       1489.29        33.56 o
   3  -7   7      14812.62      15467.12        54.88 o
  -3   7  -8        233.11        255.06        10.06 o
   3  -7   9       6885.49       6808.95        24.11 o
  -3   7 -10        863.82        808.38        16.75 o
  -3   7 -11       2615.62       2505.05        22.52 o
   3  -7  12        844.97        828.68        20.85 o
   3  -7  13       3009.59       3062.92        32.19 o
  -3   7 -14        284.10        311.56        37.34 o
   3  -7  15       4602.27       4332.93        51.81 o
  -3   7 -16        808.32        776.63       160.72 o
  -3   7 -17       2914.20       2881.67       184.80 o
  -3   7 -18       1257.51       1407.86       179.17 o
  -3   7 -19       1605.22       1628.72       148.20 o
   3  -7  20       3974.45       3779.94       161.47 o
  -3   7 -21        898.90       1120.06       159.61 o
   3  -7  22        804.55        938.76       152.90 o
   3  -7  23        226.84        101.76       135.76 o
  -3   7 -24         48.70        -12.94       158.88 o
  -3   6  27        858.83        904.81       113.38 o
  -3   6  26         98.79        113.70       102.35 o
  -3   6  25        506.84        506.24        99.48 o
  -3   6  24        103.53         99.22        91.44 o
  -3   6  23       1427.75       1336.46        97.40 o
  -3   6  22        408.39        375.83        91.42 o
  -3   6  21        809.24        852.17        86.09 o
  -3   6  20       1399.51       1412.07        56.21 o
   3  -6 -19       1049.38        980.94        48.98 o
  -3   6  18       1711.10       1725.22        56.08 o
  -3   6  17        300.29        265.40        42.87 o
   3  -6 -16       1095.22        907.37        43.06 o
  -3   6  15       1439.32       1343.22        48.56 o
  -3   6  14        305.67        388.41        29.85 o
   3  -6 -13       6377.25       6325.33        48.10 o
  -3   6  12        299.65        225.50        29.95 o
   3  -6 -11        500.92        425.52        28.73 o
   3  -6 -10       3734.04       4031.34        37.85 o
   3  -6  -9        542.26        537.04        26.14 o
   3  -6  -8      18160.47      18232.23        54.76 o
  -3   6   7        729.36        707.57        25.00 o
   3  -6  -6       6554.56       6140.16        28.89 o
   3  -6  -5         50.71         60.08        19.13 o
   3  -6  -4       4580.48       4101.18        26.99 o
  -3   6   3       1164.87       1152.53        18.09 o
  -3   6   2         53.54         41.77        15.49 o
  -3   6   1       3591.03       4187.35        20.87 o
   3  -6   0       4263.48       4865.01        22.38 o
   3  -6   1        105.13        116.51        10.96 o
  -3   6  -2       4383.20       4746.71        29.47 o
   3  -6   3       1330.73       1352.34        27.11 o
   3  -6   4      11286.18      12161.27        45.57 o
  -3   6  -5      10149.20      10763.44        47.71 o
   3  -6   6      11346.81      11509.77        50.02 o
  -3   6  -7        587.73        416.91         6.87 o
   3  -6   8       3944.87       3841.31        16.45 o
   3  -6   9         94.97         74.12        12.20 o
   3  -6  10        959.75        934.60        21.42 o
  -3   6 -11         63.61         89.28        20.95 o
   3  -6  12       1192.27       1174.37        24.82 o
  -3   6 -13        977.17        942.07        27.58 o
   3  -6  14        313.28        338.35        26.24 o
   3  -6  15       1958.96       2004.68        30.90 o
   3  -6  16       1259.08       1330.02        31.58 o
  -3   6 -17       9305.45       9222.89       215.57 o
  -3   6 -18       1720.39       1953.11       181.72 o
  -3   6 -19       1155.99       1057.37       142.39 o
  -3   6 -20       1388.81       1283.75       147.72 o
   3  -6  21        182.68        210.65        62.78 o
  -3   6 -22        409.17        604.41       155.68 o
  -3   6 -23         29.12          8.92       158.92 o
  -3   6 -24         20.89        147.64       164.03 o
  -3   6 -25       1020.75       1691.59       250.42 o
  -3   5  27         31.52          8.60       107.59 o
  -3   5  26       1925.57       2003.64       118.10 o
  -3   5  25        144.66        223.61       105.81 o
  -3   5  24       1450.18       1603.22        90.41 o
  -3   5  23        943.82       1001.77        83.28 o
  -3   5  22        608.28        510.97        77.84 o
  -3   5  21        131.77         97.06        82.26 o
  -3   5  20       3180.44       3328.47        97.54 o
  -3   5  19       4583.64       4629.87       101.71 o
  -3   5  18       8062.22       8023.61       110.48 o
  -3   5  17       5245.61       4989.91        63.71 o
  -3   5  16       8839.80       8792.84        73.46 o
   3  -5 -15       1115.77       1101.91        47.07 o
   3  -5 -14       1524.00       1478.44        35.32 o
   3  -5 -13         70.32         99.11        26.74 o
   3  -5 -12       1732.49       1586.10        31.45 o
  -3   5  11        523.17        517.88        28.17 o
   3  -5 -10       8423.37       8571.93        44.95 o
   3  -5  -9       7947.93       7919.78        34.08 o
   3  -5  -8       3449.05       3166.09        28.78 o
  -3   5   7      12052.69      12191.00        37.11 o
   3  -5  -6       9586.22       9782.29        33.61 o
   3  -5  -5      46591.02      51644.87        66.09 o
   3  -5  -4        597.26        509.59        20.67 o
  -3   5   3       6642.42       6695.79        28.24 o
  -3   5   2        282.58        282.98        16.11 o
  -3   5   1       1818.56       1475.80        17.58 o
  -3   5   0        838.17        933.04        15.43 o
   3  -5   1       4405.76       4433.41        27.08 o
   3  -5   2       1359.82       1328.64        23.51 o
   3  -5   3      16120.48      17513.01        46.93 o
   3  -5   4        650.70        698.53        24.51 o
  -3   5  -5      35798.39      39079.07        69.55 o
   3  -5   6        152.21        239.55        23.88 o
   3  -5   7      14794.57      14486.51        22.39 o
   3  -5   8        390.56        391.14        14.19 o
  -3   5  -9        816.42        629.26        17.94 o
   3  -5  10       1880.63       2083.55        22.96 o
  -3   5 -11        863.96        813.28        21.53 o
  -3   5 -12         66.02        133.73        21.44 o
   3  -5  13       5564.49       5404.09        36.42 o
  -3   5 -14       2846.49       2739.91        30.28 o
  -3   5 -15       7924.09       7740.98        38.55 o
  -3   5 -16       5486.07       5938.34        29.45 o
  -3   5 -17       2952.58       3240.84       133.84 o
  -3   5 -18        178.71        254.04       138.53 o
  -3   5 -19       1053.18       1159.05       136.72 o
   3  -5  20       2565.60       2869.26       152.30 o
  -3   5 -21         20.65         70.48        63.71 o
   3  -5  22       1427.43       1500.04        70.01 o
  -3   5 -23         10.17         27.30        65.42 o
   3  -5  24        448.66        176.71       153.72 o
  -3   5 -25         88.75        -31.50       167.27 o
  -3   4  27         29.24        -85.76       114.73 o
  -3   4  26       1472.06       1378.13       120.04 o
  -3   4  25        520.37        523.36       106.34 o
  -3   4  24         47.99        124.08       100.37 o
  -3   4  23       2905.83       2793.77       113.13 o
  -3   4  22        281.31        251.65        92.82 o
  -3   4  21        565.47        680.59        88.83 o
  -3   4  20        328.34        388.53        84.04 o
  -3   4  19        435.86        503.21        84.85 o
  -3   4  18       4268.57       4147.43        97.68 o
  -3   4  17        307.21        188.93        73.04 o
  -3   4  16       2504.35       2412.08        81.67 o
  -3   4  15         55.01         43.98        38.17 o
   3  -4 -14       5673.39       5912.62        52.48 o
  -3   4  13       1031.54       1045.25        31.00 o
   3  -4 -12       1485.43       1303.83        30.41 o
  -3   4  11        823.88        780.69        23.60 o
  -3   4  10       2488.86       2317.06        27.93 o
  -3   4   9         65.13        108.37        19.55 o
  -3   4   8       1095.46       1056.85        19.82 o
  -3   4   7       4179.23       4400.65        27.08 o
  -3   4   6       3780.31       4106.78        28.37 o
   3  -4  -5        572.96        434.14        20.45 o
  -3   4   4       8997.87       9982.64        30.63 o
  -3   4   3        700.88        666.16        20.39 o
   3  -4  -2       8163.59       8753.13        28.98 o
  -3   4   1       4100.60       4431.90        22.40 o
   3  -4   0       9739.28      10564.61        25.89 o
   3  -4   1       1488.76       1585.50        13.44 o
   3  -4   2       5836.58       6107.11        28.97 o
  -3   4  -3        102.87         93.49        20.57 o
   3  -4   4        309.88        307.14        22.94 o
   3  -4   5       1780.95       1708.55        23.17 o
  -3   4  -6        720.65        739.19        10.58 o
   3  -4   7      10572.90      11550.63        26.00 o
   3  -4   8       1917.24       2020.39        17.88 o
   3  -4   9       4523.04       4468.38        25.00 o
   3  -4  10       4084.60       4322.91        27.36 o
  -3   4 -11       2456.38       2416.72        25.82 o
   3  -4  12       6966.86       7053.17        34.54 o
   3  -4  13       3270.73       3423.79        28.34 o
   3  -4  14        102.47        145.06        15.09 o
  -3   4 -15        207.23        235.05        45.49 o
  -3   4 -16       1394.58       1248.73        53.69 o
  -3   4 -17       1446.76       1590.88       155.33 o
  -3   4 -18       1195.70       1268.63       159.38 o
   3  -4  19       2008.91       2165.79       142.02 o
  -3   4 -20        300.56        148.16       125.81 o
   3  -4  21       3551.64       3300.08        76.24 o
   3  -4  22        281.00        341.97        67.21 o
   3  -4  23       1185.58       1232.81        71.94 o
   3  -4  24        431.31        416.97        71.68 o
  -3   4 -25        917.06       1123.19       168.37 o
  -3   4 -26       1431.63       1609.96       173.20 o
  -3   3  27        127.93        138.88       119.30 o
  -3   3  26        808.37        957.77       116.68 o
  -3   3  25         45.33        150.12       108.62 o
  -3   3  24       5166.58       5067.08       133.97 o
  -3   3  23       1433.57       1327.09       109.21 o
  -3   3  22       3890.11       3778.60       118.40 o
  -3   3  21         74.69         92.81        92.11 o
  -3   3  20       4236.40       4032.80       110.47 o
  -3   3  19       2455.58       2515.24        95.32 o
  -3   3  18        593.20        592.46        80.04 o
  -3   3  17       5551.99       5540.47       104.26 o
  -3   3  16       1306.17       1188.07        75.33 o
  -3   3  15       1213.70       1273.86        71.54 o
  -3   3  14       3021.77       2984.89        76.36 o
  -3   3  13       4762.62       4610.40        52.72 o
  -3   3  12       6120.13       6244.60        41.37 o
  -3   3  11      10217.23      10131.94        39.37 o
  -3   3  10       8517.86       8870.79        32.68 o
  -3   3   9      14818.81      15635.00        37.74 o
  -3   3   8        422.55        423.82        17.67 o
   3  -3  -7       6810.83       6634.62        24.51 o
  -3   3   6        377.25        412.90        21.53 o
  -3   3   5      15730.83      16040.31        42.73 o
   3  -3  -4       2406.64       2601.52        24.36 o
   3  -3  -3       2036.13       1955.17        22.97 o
   3  -3  -2      10420.82      11146.99        38.67 o
  -3   3   1      19764.71      21467.79        43.64 o
  -3   3   0       2443.81       2573.97        23.47 o
  -3   3  -1      43144.26      47480.14        52.17 o
   3  -3   2       3870.73       4492.38        24.11 o
   3  -3   3      13042.98      13840.21        40.61 o
   3  -3   4       3829.57       4191.93        24.18 o
  -3   3  -5       6985.12       6706.92        17.31 o
  -3   3  -6       5066.94       5052.35        16.66 o
   3  -3   7       4202.26       4308.68        19.47 o
   3  -3   8       5501.58       5990.32        20.64 o
   3  -3   9       4555.06       4662.83        24.67 o
  -3   3 -10       1404.64       1609.88        19.03 o
  -3   3 -11       8477.29       9001.45        33.63 o
  -3   3 -12        542.93        566.61        31.10 o
  -3   3 -13       3289.80       3095.34        48.79 o
  -3   3 -14       1305.46       1120.65        45.18 o
   3  -3  15        608.59        605.53        47.10 o
  -3   3 -16      14800.26      14012.50        90.14 o
  -3   3 -17        149.05         94.25       119.73 o
  -3   3 -18       5345.90       6009.54       186.52 o
  -3   3 -19       1371.14       1178.39       129.13 o
   3  -3  20       2227.48       2314.05       139.94 o
  -3   3 -21        112.86        202.56        54.60 o
   3  -3  22        321.80        371.20        65.42 o
   3  -3  23        155.84        114.47        67.64 o
   3  -3  24        881.09        971.12        75.88 o
   3  -3  25         26.99         41.19        72.95 o
   3  -3  26       2555.15       2494.88        86.11 o
   3  -3  27        483.36        940.43       229.59 o
  -3   2  27          9.16       -104.45       120.61 o
  -3   2  26        226.38        218.92       117.50 o
  -3   2  25         17.10         53.20       112.17 o
  -3   2  24        438.95        508.51       108.94 o
  -3   2  23        136.68        117.19        63.69 o
  -3   2  22       4050.88       3843.81        74.83 o
  -3   2  21         15.44         33.09        57.52 o
  -3   2  20        901.57        878.57        57.13 o
  -3   2  19        160.31        206.77        50.82 o
  -3   2  18        479.26        514.22        50.04 o
  -3   2  17         28.19         19.25        44.54 o
  -3   2  16        703.53        680.74        73.96 o
  -3   2  15        707.70        946.31        42.04 o
  -3   2  14       1070.25       1147.13        42.07 o
  -3   2  13       5610.09       5610.08        56.05 o
  -3   2  12       4356.30       4172.62        50.08 o
  -3   2  11       2563.97       2591.51        34.52 o
  -3   2  10       6556.87       6829.11        40.76 o
  -3   2   9        888.82       1255.87        26.00 o
   3  -2  -8        575.51        533.85        17.14 o
   3  -2  -7       1038.98       1154.51        19.45 o
   3  -2  -6       1202.63       1378.43        19.30 o
   3  -2  -5       4344.23       4630.07        30.60 o
  -3   2   4        386.86        401.30        20.65 o
  -3   2   3         37.52         79.79        20.83 o
   3  -2  -2       8250.34       8935.40        35.14 o
  -3   2   1      18855.41      19273.08        46.13 o
  -3   2   0       1921.16       1979.40        19.85 o
  -3   2  -1       7925.66       8131.24        25.09 o
   3  -2   2        481.44        564.87        14.05 o
   3  -2   3       7369.82       8088.39        18.37 o
   3  -2   4       1526.36       1672.17        13.11 o
   3  -2   5        682.73        796.03        12.96 o
  -3   2  -6        822.96        836.20        14.03 o
  -3   2  -7        508.48        541.14        13.39 o
  -3   2  -8        817.21        775.36        16.95 o
  -3   2  -9       1115.43       1022.51        16.89 o
  -3   2 -10        272.67        417.25        16.96 o
  -3   2 -11      14812.06      15984.98        42.90 o
  -3   2 -12        273.20        285.40        28.81 o
  -3   2 -13       3581.12       3685.46        51.57 o
  -3   2 -14       1335.22       1275.35        46.75 o
  -3   2 -15        383.62        265.88        44.49 o
  -3   2 -16        122.37        161.46        99.66 o
  -3   2 -17         19.34        -79.25       134.32 o
  -3   2 -18        533.05        481.38       147.16 o
   3  -2  19         68.78         34.79       109.16 o
  -3   2 -20        754.67        664.75       134.82 o
   3  -2  21       1182.16       1369.37        70.65 o
   3  -2  22        668.73        647.28        67.31 o
  -3   2 -23       1585.30       1693.93        76.07 o
   3  -2  24        713.76        549.12        72.06 o
   3  -2  25        263.39        268.39        72.66 o
   3  -2  26        462.10        411.72        77.87 o
   3  -2  27         63.78         54.11        57.61 o
  -3   1  27        239.70        184.81       125.43 o
  -3   1  26        203.44        168.97       120.84 o
  -3   1  25        757.14        694.14       121.55 o
  -3   1  24       4040.45       3831.95       135.37 o
  -3   1  23       2654.60       2474.26        72.32 o
  -3   1  22       3771.28       3652.33        72.73 o
  -3   1  21       3185.14       3137.84        66.84 o
  -3   1  20       1953.74       1984.52        58.80 o
  -3   1  19       2559.89       2688.85        58.92 o
  -3   1  18         89.47        119.76        45.27 o
  -3   1  17       1141.78       1077.89        47.79 o
  -3   1  16        736.67        758.27        42.99 o
  -3   1  15       3363.49       3101.89        38.86 o
  -3   1  14       1067.34       1105.48        31.80 o
  -3   1  13      14194.87      14773.47        52.39 o
  -3   1  12       1119.70       1046.68        23.73 o
  -3   1  11      14763.59      14710.41        59.70 o
  -3   1  10        321.65        370.77        27.57 o
   3  -1  -9       9187.67       9413.58        43.74 o
  -3   1   8        139.58        192.48        23.83 o
  -3   1   7       3877.53       3386.07        36.53 o
   3  -1  -6          9.31          8.36         9.83 o
   3  -1  -5       4031.62       3994.06        19.97 o
   3  -1  -4       6675.37       7446.62        38.85 o
   3  -1  -3      39683.34      43018.11        75.17 o
  -3   1   2       4101.46       4394.89        32.22 o
  -3   1   1      15337.29      14746.11        46.13 o
  -3   1   0        215.13        188.26        16.04 o
   3  -1   1       6684.69       6734.81        21.65 o
   3  -1   2       6762.00       7434.85        20.82 o
  -3   1  -3       5971.41       6239.00        22.30 o
  -3   1  -4      10195.04      11006.32        24.34 o
  -3   1  -5       2312.31       2569.57        17.29 o
  -3   1  -6        697.27        593.87        14.56 o
  -3   1  -7        235.10        261.41        14.45 o
  -3   1  -8      11239.84      12130.84        29.46 o
  -3   1  -9       4077.52       4088.94        20.61 o
  -3   1 -10       9393.81       9719.15        26.61 o
  -3   1 -11       7053.08       7384.75        38.51 o
  -3   1 -12      14113.47      14502.95        59.72 o
  -3   1 -13        538.63        496.41        18.45 o
  -3   1 -14       3594.45       3360.58        44.88 o
  -3   1 -15        130.58        151.40        35.80 o
  -3   1 -16       3607.62       3385.59       143.59 o
  -3   1 -17       2724.84       2935.22       152.12 o
  -3   1 -18       2782.58       3060.57       124.45 o
  -3   1 -19        813.47       1001.61       120.85 o
  -3   1 -20       4013.01       4159.99       142.52 o
   3  -1  21         51.56         71.57        50.91 o
   3  -1  22       2934.48       3084.06        78.90 o
   3  -1  23        105.99        127.95        68.26 o
   3  -1  24       3812.65       3709.11        87.86 o
   3  -1  25        240.41        241.66        58.61 o
   3  -1  26       1317.76       1458.58        66.07 o
   3  -1  27        526.63        582.60        64.96 o
   3  -1  28         46.93         46.23        59.75 o
  -3   0  27         16.73        -76.37       127.08 o
  -3   0  26        166.55        417.77       128.27 o
  -3   0  25         68.08        285.27       122.22 o
  -3   0  24         14.43         79.18       117.89 o
  -3   0  23       1988.85       1844.38       121.33 o
  -3   0  22        871.83        928.89        60.91 o
  -3   0  21       2345.67       2597.85        65.26 o
  -3   0  20        289.94        197.95        42.19 o
  -3   0  19       1893.05       1957.59        56.42 o
  -3   0  18         75.68         59.19        26.86 o
   3   0 -17        750.28        736.94        26.84 o
   3   0 -16        529.44        557.18        21.12 o
   3   0 -15         10.34         15.85        18.66 o
   3   0 -14         11.03         35.41        17.21 o
  -3   0  13       2743.27       2573.54        28.75 o
  -3   0  12        218.65        243.06        20.72 o
   3   0 -11       4596.18       4657.43        30.45 o
   3   0 -10        221.39        225.22        17.20 o
   3   0  -9       5233.51       5315.35        26.86 o
   3   0  -8         64.48         58.00        13.91 o
  -3   0   7       3531.02       3753.97        38.15 o
   3   0  -6       1857.66       2168.89        30.58 o
   3   0  -5        284.99        309.96        26.47 o
   3   0  -4        217.76        217.24        12.36 o
   3   0  -3        208.13        280.77        15.51 o
   3   0  -2      11307.29      12063.90        49.71 o
   3   0  -1       4552.86       5023.15        32.96 o
  -3   0   0        170.88        197.57        17.92 o
  -3   0  -1        165.59        182.24        15.98 o
  -3   0  -2       4640.47       4902.64        22.14 o
  -3   0  -3      11341.20      12098.00        28.65 o
  -3   0  -4        211.86        200.38        16.81 o
   3   0   5        220.61        169.16        18.18 o
  -3   0  -6        286.47        327.55        15.08 o
  -3   0  -7       1843.08       2128.59        20.27 o
   3   0   8       3550.78       4019.74        20.99 o
  -3   0  -9         58.12         68.50        15.72 o
  -3   0 -10       5267.85       5313.88        22.54 o
   3   0  11        199.50        207.40         7.65 o
  -3   0 -12       4742.60       4692.85        31.54 o
  -3   0 -13        227.95        180.10        28.25 o
  -3   0 -14       2801.96       2615.20        42.21 o
  -3   0 -15         12.26         61.75        53.32 o
  -3   0 -16         11.08        -38.47        66.09 o
  -3   0 -17        509.17        491.56        62.73 o
  -3   0 -18        748.38        733.38        63.11 o
  -3   0 -19         80.59         56.73       112.88 o
  -3   0 -20       1826.40       1741.23       128.02 o
   3   0  21        317.17        354.02        65.01 o
  -3   0 -22       2387.67       2652.34        61.76 o
   3   0  23        932.93        957.75        57.16 o
   3   0  24       2129.40       2109.04        64.36 o
   3   0  25         13.05         20.90        58.36 o
   3   0  26         73.46        138.10        54.15 o
   3   0  27        181.19        120.02        63.35 o
   3   0  28         18.10          2.70        64.87 o
  -3  -1  26        540.17        681.19       133.60 o
  -3  -1  25       1335.76       1696.85       132.92 o
  -3  -1  24        238.33         94.07        98.32 o
  -3  -1  23       3856.66       3755.65       139.05 o
  -3  -1  22        117.18         78.92        54.90 o
  -3  -1  21       2996.84       2946.78        63.45 o
  -3  -1  20         51.25         36.64        48.29 o
  -3  -1  19       4030.73       4119.01        61.35 o
  -3  -1  18        770.60        734.62        46.02 o
  -3  -1  17       2880.95       2766.43        49.97 o
  -3  -1  16       2743.63       2767.40        46.84 o
  -3  -1  15       3655.45       3563.65        38.66 o
  -3  -1  14        127.81        169.54        23.78 o
  -3  -1  13       3575.17       3365.60        30.15 o
  -3  -1  12        581.15        530.86        20.38 o
  -3  -1  11      14170.58      14337.37        43.03 o
  -3  -1  10       7235.65       7535.04        31.56 o
   3   1  -9       9351.70      10044.22        34.22 o
   3   1  -8       4151.10       4080.26        21.70 o
   3   1  -7      11081.12      11960.92        30.21 o
   3   1  -6        256.69        292.10        36.55 o
  -3  -1   5        743.19        605.19        34.99 o
   3   1  -4       2291.01       2555.43        36.76 o
  -3  -1   3      10132.55      10713.18        45.27 o
  -3  -1   2       5966.21       6288.81        24.44 o
  -3  -1   1       6580.60       7138.19        21.58 o
   3   1   0       6769.01       6547.26        24.42 o
   3   1   1        200.21        213.29        15.97 o
  -3  -1  -2      15427.82      16757.23        34.35 o
   3   1   3       4038.80       4241.61        27.08 o
   3   1   4      39648.15      44124.31        55.42 o
  -3  -1  -5       6567.14       7311.79        31.56 o
  -3  -1  -6       4107.19       4117.95        27.35 o
   3   1   7          9.35         14.42        21.36 o
   3   1   8       3821.76       3704.36        30.14 o
  -3  -1  -9        148.73        208.25        23.73 o
   3   1  10       9120.97       8741.60        36.33 o
   3   1  11        331.45        334.33        18.80 o
   3   1  12      14600.34      14695.72        26.98 o
  -3  -1 -13       1131.57       1021.03        32.75 o
  -3  -1 -14      13874.40      14710.45        96.54 o
  -3  -1 -15       1128.68       1045.28        62.18 o
  -3  -1 -16       3387.83       3556.71        75.26 o
  -3  -1 -17        771.93        789.56        65.42 o
  -3  -1 -18       1185.56       1319.79        52.16 o
  -3  -1 -19         89.51         28.24        48.49 o
  -3  -1 -20       2508.92       2575.96        48.75 o
   3   1  21       1889.12       1887.71        56.90 o
  -3  -1 -22       3044.58       2933.52        63.25 o
   3   1  23       3754.97       3665.24        67.30 o
   3   1  24       2540.22       2596.50        65.94 o
   3   1  25       4092.44       4411.69        73.59 o
   3   1  26        740.10        665.07        63.70 o
   3   1  27        207.51        212.06        64.89 o
   3   1  28        248.63        209.80        66.81 o
  -3  -2  26         57.29        -33.34       130.03 o
  -3  -2  25        447.77        366.34       129.59 o
  -3  -2  24        263.38        345.32       124.86 o
  -3  -2  23        693.72        855.59       123.36 o
  -3  -2  22       1593.03       1503.01       122.16 o
  -3  -2  21        632.07        568.36        52.70 o
  -3  -2  20       1246.19       1184.67        53.73 o
  -3  -2  19        735.77        748.53        48.89 o
  -3  -2  18         67.85         72.91        42.13 o
  -3  -2  17        517.96        492.83        40.23 o
  -3  -2  16         18.26         20.67        73.62 o
  -3  -2  15        117.64        224.39        40.02 o
   3   2 -14        379.75        327.22        32.44 o
  -3  -2  13       1290.46       1254.71        41.73 o
  -3  -2  12       3560.03       3205.77        46.46 o
  -3  -2  11        257.37        295.45        28.16 o
  -3  -2  10      14691.42      15975.24        69.49 o
  -3  -2   9        291.59        467.19        31.03 o
   3   2  -8       1117.48        994.69        29.18 o
   3   2  -7        784.53        719.21        44.34 o
   3   2  -6        500.94        520.15        39.60 o
   3   2  -5        798.42        727.96        38.00 o
   3   2  -4        688.85        809.53        30.65 o
   3   2  -3       1509.68       1692.59        16.96 o
   3   2  -2       7168.75       7869.31        24.61 o
  -3  -2   1        437.73        523.45        16.04 o
  -3  -2   0       7995.90       8456.07        23.92 o
   3   2   1       1916.86       2038.77        19.50 o
   3   2   2      18566.39      20410.00        35.12 o
  -3  -2  -3       8473.91       9204.41        29.37 o
   3   2   4         41.32         76.72        14.91 o
   3   2   5        355.59        342.66        18.32 o
   3   2   6       4503.02       4802.04        26.75 o
   3   2   7       1208.81       1317.13        21.83 o
   3   2   8       1060.35       1138.97        21.24 o
   3   2   9        534.23        521.96        19.80 o
   3   2  10        932.91       1281.06        21.51 o
  -3  -2 -11       6548.43       6338.05        33.28 o
  -3  -2 -12       2457.19       2441.42        28.77 o
   3   2  13       4541.25       4294.65        33.44 o
   3   2  14       5613.27       5784.78        29.49 o
  -3  -2 -15       1153.43       1159.93        44.68 o
  -3  -2 -16        730.00        731.44        40.31 o
  -3  -2 -17        679.97        804.35        47.44 o
  -3  -2 -18         25.99         47.08        42.85 o
  -3  -2 -19        493.02        554.81        49.95 o
  -3  -2 -20        177.42        160.86        44.25 o
  -3  -2 -21        938.56        921.74        49.18 o
  -3  -2 -22         14.43         81.51        47.34 o
   3   2  23       4090.76       4256.09        68.32 o
   3   2  24        125.70         74.77        49.96 o
   3   2  25        458.76        455.78        60.23 o
   3   2  26         19.06         96.23        60.42 o
   3   2  27        242.14        258.08        59.16 o
   3   2  28          8.23          3.81        66.58 o
  -3  -3  25       2629.22       2894.47       148.15 o
  -3  -3  24         24.38        187.36       124.75 o
  -3  -3  23        876.41        902.29       131.68 o
  -3  -3  22        171.91        206.05        94.29 o
  -3  -3  21        331.29        433.43        53.79 o
  -3  -3  20        120.46        130.34        47.16 o
  -3  -3  19       2225.19       2295.26       118.16 o
  -3  -3  18       1440.58       1387.21       111.16 o
  -3  -3  17       5350.49       5380.21       127.27 o
  -3  -3  16        135.65         27.50        74.73 o
  -3  -3  15      14890.61      15089.13       154.42 o
  -3  -3  14        618.46        540.18        40.23 o
  -3  -3  13       1295.48       1128.66        41.00 o
   3   3 -12       3353.50       3215.44        45.58 o
  -3  -3  11        507.61        515.06        26.63 o
  -3  -3  10       8667.93       8931.15        53.98 o
  -3  -3   9       1391.81       1382.45        32.57 o
  -3  -3   8       4557.39       4503.50        37.69 o
  -3  -3   7       5357.88       5339.19        62.56 o
  -3  -3   6       4386.38       4545.63        45.28 o
  -3  -3   5       5079.66       4664.26        45.85 o
   3   3  -4       7044.66       7009.38        46.21 o
   3   3  -3       3831.04       4085.35        37.02 o
   3   3  -2      12889.12      13480.04        42.36 o
   3   3  -1       3687.75       4375.26        24.17 o
   3   3   0      43381.46      51195.85        58.99 o
  -3  -3  -1       2493.36       2662.64        18.84 o
   3   3   2      19743.03      22504.39        33.50 o
   3   3   3      10360.44      11591.97        29.08 o
   3   3   4       1924.85       1840.09        18.55 o
   3   3   5       2264.05       2629.53        20.18 o
   3   3   6      15779.11      16797.19        36.40 o
   3   3   7        351.08        413.39        19.56 o
   3   3   8       6835.90       6321.28        28.82 o
   3   3   9        411.41        398.41        19.14 o
  -3  -3 -10      14729.07      15225.44        44.43 o
  -3  -3 -11       8393.67       8572.09        37.70 o
  -3  -3 -12      10096.93      10136.69        47.61 o
  -3  -3 -13       5981.24       5904.93        42.34 o
  -3  -3 -14       4624.93       4639.81        37.16 o
   3   3  15       3006.23       3089.33        29.68 o
  -3  -3 -16       1181.17       1123.57        20.56 o
  -3  -3 -17       1356.45       1222.54        17.11 o
  -3  -3 -18       5528.86       5433.00        62.30 o
  -3  -3 -19        583.91        680.10        43.38 o
  -3  -3 -20       2389.48       2358.13        50.29 o
  -3  -3 -21       4201.29       4209.67        58.29 o
  -3  -3 -22         77.33        138.20        47.06 o
  -3  -3 -23       3801.51       3957.92        61.51 o
   3   3  24       1496.14       1422.56        56.74 o
   3   3  25       4993.94       5362.66        77.18 o
   3   3  26         44.54        -16.74        62.25 o
   3   3  27        757.26        834.05        60.87 o
   3   3  28        116.24        181.66        68.33 o
  -3  -4  25       1369.82       1164.69       144.35 o
  -3  -4  24        916.19        824.42       136.38 o
  -3  -4  23        441.53        435.88       130.94 o
  -3  -4  22       1159.74       1223.08       129.92 o
  -3  -4  21        286.61        363.63       120.39 o
  -3  -4  20       3426.15       3382.27       133.57 o
  -3  -4  19        333.50        395.87       113.40 o
  -3  -4  18       1976.32       2215.86        47.63 o
  -3  -4  17       1123.77        937.51        52.46 o
  -3  -4  16       1481.64       1489.13        56.17 o
  -3  -4  15       1368.21       1239.77       100.01 o
  -3  -4  14        199.43        270.68        72.67 o
  -3  -4  13         93.14        122.67        35.70 o
  -3  -4  12       3214.05       3167.18        43.96 o
  -3  -4  11       6959.77       6833.69        51.03 o
  -3  -4  10       2294.93       2270.92        35.39 o
  -3  -4   9       4179.31       4129.93        38.60 o
  -3  -4   8       4330.42       4391.29        21.39 o
  -3  -4   7       2036.91       2201.95        27.40 o
  -3  -4   6      10448.98      10907.35        64.05 o
  -3  -4   5        672.01        618.91        37.58 o
   3   4  -4       1794.45       1592.37        36.36 o
   3   4  -3        322.98        316.75        28.39 o
  -3  -4   2         98.17         65.40        19.51 o
   3   4  -1       5834.10       6252.94        29.85 o
   3   4   0       1391.10       1573.17        19.34 o
  -3  -4  -1       9808.82      10440.13        29.87 o
   3   4   2       3891.53       4421.47        21.35 o
   3   4   3       8299.74       8843.92        27.19 o
   3   4   4        666.62        649.77        16.02 o
   3   4   5       9018.73       9948.41        27.21 o
   3   4   6        594.35        499.22        15.61 o
   3   4   7       3711.85       4156.55        23.07 o
   3   4   8       4065.93       4360.66        29.37 o
  -3  -4  -9       1159.18       1090.16        25.15 o
  -3  -4 -10         60.37         73.19        22.03 o
  -3  -4 -11       2597.95       2372.48        32.22 o
   3   4  12        823.00        746.43        27.56 o
   3   4  13       1534.54       1374.38        34.93 o
  -3  -4 -14       1028.37       1038.30        32.49 o
   3   4  15       5636.43       5704.95        41.93 o
   3   4  16         59.38         41.22        24.01 o
  -3  -4 -17       2448.70       2512.79        30.64 o
  -3  -4 -18        282.53        242.42        20.71 o
  -3  -4 -19       4342.32       4326.80        27.78 o
  -3  -4 -20        438.96        408.06        43.88 o
  -3  -4 -21        363.38        322.23        47.49 o
  -3  -4 -22        539.93        596.34        46.17 o
  -3  -4 -23        267.20        360.43        52.14 o
  -3  -4 -24       2924.41       3162.65        57.26 o
   3   4  25         48.21         24.94        54.46 o
   3   4  26        538.08        611.64        55.32 o
   3   4  27       1514.79       1553.53        70.73 o
   3   4  28         27.75         81.75        68.31 o
  -3  -5  24         97.49        227.52       133.87 o
  -3  -5  23        445.90        558.41       130.35 o
  -3  -5  22         10.65         58.50       108.84 o
  -3  -5  21       1378.42       1272.95       130.99 o
  -3  -5  20         21.68         99.20       101.66 o
  -3  -5  19       2519.80       2241.75       128.46 o
  -3  -5  18       1091.41       1088.33       119.88 o
  -3  -5  17        173.91        416.92       110.33 o
   3   5 -16       3062.73       3208.83        59.90 o
  -3  -5  15       5397.81       5016.98        67.03 o
  -3  -5  14       8189.59       8397.67        64.08 o
  -3  -5  13       2843.12       2871.28        54.02 o
  -3  -5  12       5618.32       5667.74        61.10 o
  -3  -5  11         61.17         96.61        24.54 o
  -3  -5  10        858.88        778.08        25.30 o
  -3  -5   9       1813.06       2020.60        19.45 o
  -3  -5   8        833.19        708.24        21.53 o
   3   5  -7        371.78        366.72        19.21 o
   3   5  -6      14693.23      13713.60        61.58 o
  -3  -5   5        161.89        191.59        28.22 o
  -3  -5   4      35851.13      36907.88        82.48 o
   3   5  -3        596.54        630.21        25.59 o
   3   5  -2      16256.93      16481.36        48.65 o
   3   5  -1       1396.93       1418.97        22.61 o
   3   5   0       4430.91       4501.13        25.90 o
   3   5   1        807.44        936.00        14.87 o
  -3  -5  -2       1785.47       1473.39        17.26 o
   3   5   3        273.07        246.76        12.49 o
   3   5   4       6513.79       6264.44        23.41 o
  -3  -5  -5        632.08        596.10        15.31 o
   3   5   6      46427.30      51931.14        60.92 o
   3   5   7       9601.53      10044.10        28.63 o
  -3  -5  -8      11896.82      12347.99        37.43 o
  -3  -5  -9       3394.13       3419.10        26.32 o
   3   5  10       7793.47       7915.89        41.73 o
  -3  -5 -11       8447.91       8652.12        43.28 o
   3   5  12        507.76        456.89        27.25 o
   3   5  13       1741.00       1643.03        35.80 o
   3   5  14         75.17         36.61        30.95 o
   3   5  15       1476.57       1529.01        35.98 o
  -3  -5 -16       1142.17       1174.81        34.44 o
   3   5  17       8562.02       8801.80        45.96 o
  -3  -5 -18       5103.46       5187.84        37.07 o
  -3  -5 -19       7913.02       8035.88        43.23 o
  -3  -5 -20       4460.37       4245.21        35.18 o
  -3  -5 -21       3194.04       3407.69        56.35 o
  -3  -5 -22        121.58        161.70        47.78 o
   3   5  23        601.38        680.09        53.50 o
   3   5  24        887.26        793.14        52.03 o
   3   5  25       1397.97       1366.39        55.15 o
   3   5  26        143.66        220.89        58.96 o
   3   5  27       1897.33       2038.49        65.91 o
   3   5  28         29.17         52.87        62.51 o
  -3  -6  24        995.64       1127.12       150.00 o
  -3  -6  23         20.19         36.39       132.48 o
  -3  -6  22         28.19       -106.68       129.47 o
  -3  -6  21        428.00        747.09       133.51 o
  -3  -6  20        165.98        284.44       122.44 o
  -3  -6  19       1441.17       1284.02       112.73 o
  -3  -6  18       1093.98       1131.97       107.03 o
  -3  -6  17       1840.53       1752.24       107.32 o
  -3  -6  16       9186.58       9220.19       154.31 o
  -3  -6  15       1291.46       1369.30        82.92 o
  -3  -6  14       1831.07       1774.10        81.74 o
  -3  -6  13        328.56        367.83        43.80 o
  -3  -6  12        903.88        996.33        39.58 o
  -3  -6  11       1217.23       1374.37        26.66 o
  -3  -6  10         58.01         98.19        20.74 o
  -3  -6   9        985.92        967.91        19.63 o
  -3  -6   8        102.32        103.61        15.18 o
  -3  -6   7       3909.93       3994.58        23.91 o
   3   6  -6        527.53        505.23        15.04 o
   3   6  -5      11395.88      11569.97        51.39 o
   3   6  -4       9826.42       9774.85        49.95 o
   3   6  -3      11398.90      12264.20        43.43 o
   3   6  -2       1249.65       1226.24        24.95 o
   3   6  -1       4392.56       4752.10        29.30 o
   3   6   0        114.83        114.89        17.92 o
   3   6   1       4246.74       5038.41        25.23 o
   3   6   2       3679.67       4233.56        20.06 o
   3   6   3         49.46         34.89        12.38 o
  -3  -6  -4       1209.20       1235.47        16.07 o
   3   6   5       4499.37       4341.76        18.88 o
  -3  -6  -6         56.38         53.15        12.05 o
  -3  -6  -7       6457.31       6254.05        26.80 o
   3   6   8        656.87        724.98        28.07 o
  -3  -6  -9      18372.80      19722.97        50.87 o
   3   6  10        559.70        524.64        26.17 o
  -3  -6 -11       3735.19       4148.37        34.67 o
  -3  -6 -12        494.08        382.24        26.91 o
  -3  -6 -13        273.36        297.35        29.51 o
  -3  -6 -14       6313.55       6347.66        44.88 o
  -3  -6 -15        278.15        340.33        30.69 o
   3   6  16       1483.05       1479.54        34.23 o
   3   6  17       1126.45       1099.34        32.98 o
   3   6  18        312.03        380.44        31.15 o
  -3  -6 -19       1767.43       1774.45        34.45 o
  -3  -6 -20       1031.44       1091.14        32.23 o
   3   6  21       1435.52       1428.35        51.69 o
   3   6  22        812.92        895.95        51.50 o
  -3  -6 -23        377.54        274.78        49.15 o
  -3  -6 -24       1459.27       1596.93        58.92 o
  -3  -6 -25        111.63        173.77        51.04 o
  -3  -6 -26        518.61        536.26        60.67 o
  -3  -6 -27        103.79        134.77        55.51 o
  -3  -6 -28        831.82        896.55        66.17 o
  -3  -7  23         46.17        107.40       109.98 o
  -3  -7  22        243.91        201.64       107.29 o
  -3  -7  21        779.20        934.51       107.41 o
  -3  -7  20        932.10        722.36       102.51 o
  -3  -7  19       3957.26       3825.30        95.56 o
  -3  -7  18       1662.35       1903.94        88.39 o
  -3  -7  17       1266.80       1274.84        74.92 o
  -3  -7  16       2868.79       3005.40        80.55 o
  -3  -7  15        874.01        815.39        70.70 o
  -3  -7  14       4556.36       4390.18        88.73 o
  -3  -7  13        264.63        189.61        63.65 o
  -3  -7  12       3152.53       3331.35        38.91 o
  -3  -7  11        842.03        926.17        31.42 o
  -3  -7  10       2597.62       2617.31        66.58 o
  -3  -7   9        820.61        786.25        53.44 o
  -3  -7   8       6875.34       6911.15        72.75 o
  -3  -7   7        214.32        123.16        44.98 o
  -3  -7   6      14887.12      15583.84        76.31 o
  -3  -7   5       1576.34       1631.22        45.21 o
  -3  -7   4      11050.14      11416.65        67.20 o
  -3  -7   3       2031.52       1979.07        38.95 o
  -3  -7   2       1684.82       1361.01        34.16 o
  -3  -7   1       2427.66       2589.60        33.68 o
  -3  -7   0       3528.64       3352.65        31.83 o
  -3  -7  -1       1113.99       1219.99        21.65 o
  -3  -7  -2      18132.50      19730.74        46.40 o
  -3  -7  -3       1468.72       1423.64        30.08 o
  -3  -7  -4       5794.68       5932.49        35.30 o
  -3  -7  -5        677.26        504.80        25.60 o
  -3  -7  -6       6749.06       6964.06        48.22 o
  -3  -7  -7      14286.45      14298.35        64.41 o
  -3  -7  -8        750.53        754.49        10.44 o
  -3  -7  -9      12817.92      12686.03        29.64 o
  -3  -7 -10        153.50         96.59        24.25 o
  -3  -7 -11       2454.58       2423.31        32.67 o
  -3  -7 -12       4836.23       4979.52        39.02 o
   3   7  13        666.60        597.33        28.93 o
   3   7  14       3837.67       3992.84        39.23 o
   3   7  15       5338.82       5117.21        42.41 o
   3   7  16          6.17         41.10        29.98 o
   3   7  17       3401.59       3537.11        38.26 o
   3   7  18         10.43         42.53        30.68 o
  -3  -7 -19       5827.75       6019.80        46.39 o
   3   7  20        587.42        594.51        33.55 o
  -3  -7 -21       6647.30       6971.92        46.48 o
  -3  -7 -22        123.67        108.87        50.14 o
  -3  -7 -23        378.03        417.66        53.59 o
  -3  -7 -24         48.95        -49.62        49.62 o
  -3  -7 -25         72.66        106.47        54.21 o
  -3  -7 -26        100.09        151.64        55.58 o
  -3  -7 -27       1587.03       1545.15        67.22 o
  -3  -7 -28        209.73        131.88        56.44 o
  -3  -8  22        666.08        537.11       107.77 o
  -3  -8  21        421.38        360.41       105.71 o
  -3  -8  20         82.40        177.15       100.69 o
  -3  -8  19        129.38        231.17        86.79 o
  -3  -8  18         15.20        -46.14        82.70 o
  -3  -8  17       1691.13       1698.79        81.83 o
  -3  -8  16        223.21        120.69        81.24 o
  -3  -8  15       4588.92       4705.93        91.28 o
  -3  -8  14        783.55        713.35        72.28 o
  -3  -8  13       8378.63       8713.71        54.77 o
  -3  -8  12       1439.44       1511.64        36.02 o
  -3  -8  11       2285.10       2146.79        66.21 o
  -3  -8  10         59.21        100.16        58.06 o
  -3  -8   9        548.29        510.41        56.48 o
  -3  -8   8        128.14        129.60        48.50 o
  -3  -8   7        734.82        708.92        50.95 o
  -3  -8   6       1984.28       2172.12        52.93 o
  -3  -8   5       6716.37       6848.05        62.64 o
  -3  -8   4       2967.58       2687.11        18.51 o
  -3  -8   3      11794.36      11925.96        66.52 o
  -3  -8   2        133.55         99.64        29.76 o
  -3  -8   1       2959.51       2701.77        35.42 o
  -3  -8   0        418.82        352.93        23.81 o
  -3  -8  -1       1859.15       1956.47        24.24 o
  -3  -8  -2        616.19        703.43        14.20 o
  -3  -8  -3       1179.39       1293.15        28.01 o
  -3  -8  -4       3015.37       3387.21        34.09 o
  -3  -8  -5       6651.79       7315.35        49.81 o
  -3  -8  -6       2359.06       2158.68        37.71 o
  -3  -8  -7       1039.14       1142.72        36.99 o
  -3  -8  -8       5267.12       5348.72        43.48 o
  -3  -8  -9       3148.43       3009.19        45.88 o
   3   8  10      10219.00      10658.96        22.78 o
   3   8  11        125.35        152.77        20.33 o
  -3  -8 -12        191.89        200.54        24.00 o
   3   8  13        211.20        175.09        25.15 o
   3   8  14        103.83        225.20        25.71 o
   3   8  15         69.76        134.57        31.71 o
   3   8  16       2607.10       2726.91        37.12 o
   3   8  17       1391.49       1492.83        36.89 o
   3   8  18       5067.18       5080.82        48.82 o
   3   8  19          2.29         30.71        31.31 o
  -3  -8 -20       3314.30       3352.13        45.55 o
  -3  -8 -21         47.65         65.60        35.40 o
  -3  -8 -22       2374.35       2405.61        55.63 o
  -3  -8 -23        384.96        324.67        52.95 o
  -3  -8 -24         34.47         81.17        58.40 o
  -3  -8 -25        164.58        164.62        62.80 o
  -3  -8 -26        351.89        360.54        65.79 o
  -3  -8 -27          7.07        119.06        81.67 o
  -3  -9  21       2228.92       2018.57       102.20 o
  -3  -9  20       2604.04       2876.62       115.64 o
  -3  -9  19        339.95        435.60       100.34 o
  -3  -9  18       4721.96       4631.30       103.03 o
  -3  -9  17        108.92         96.26        79.89 o
  -3  -9  16        215.71        172.36        79.75 o
  -3  -9  15        457.16        505.14        79.05 o
  -3  -9  14        255.27        269.25        74.31 o
  -3  -9  13        144.21        229.14        34.46 o
  -3  -9  12       5437.17       5480.69        49.70 o
  -3  -9  11        433.57        423.98        61.38 o
  -3  -9  10       4892.54       5144.08        68.45 o
  -3  -9   9         47.55        129.59        55.43 o
  -3  -9   8       5296.70       5418.20        70.55 o
  -3  -9   7       1039.85       1117.39        54.41 o
  -3  -9   6       8509.83       9332.90        67.87 o
  -3  -9   5       3294.75       3241.77        54.60 o
  -3  -9   4         61.28         35.98        32.55 o
  -3  -9   3       1472.51       1498.14        14.01 o
  -3  -9   2        307.38        288.18        18.23 o
  -3  -9   1        377.04        430.83        20.65 o
   3   9   0      11712.96      12132.68        40.43 o
  -3  -9  -1       3007.75       3065.96        23.39 o
  -3  -9  -2       6373.99       6318.70        22.60 o
  -3  -9  -3       3571.40       3547.29        29.79 o
  -3  -9  -4       3348.02       3616.39        30.03 o
  -3  -9  -5       2914.75       2777.63        33.32 o
   3   9   6        116.34        101.21        24.51 o
   3   9   7       7345.62       7505.84        45.25 o
  -3  -9  -8         20.18          8.78        26.63 o
   3   9   9       3211.73       3200.12        38.41 o
   3   9  10         52.45         58.78        31.01 o
   3   9  11       1837.85       1801.66        39.90 o
   3   9  12        101.67        109.00        15.92 o
  -3  -9 -13       2310.13       2256.56        25.84 o
   3   9  14        914.45        982.31        26.66 o
  -3  -9 -15       9312.84       9629.96        49.70 o
   3   9  16         52.42         67.83        29.96 o
   3   9  17       2721.50       2639.77        40.74 o
   3   9  18         16.82         11.81        33.68 o
   3   9  19        244.35        239.95        35.41 o
  -3  -9 -20       3808.94       3635.64        44.40 o
  -3  -9 -21        172.64        184.92        38.15 o
   3   9  22       1210.13       1038.95        54.29 o
  -3  -9 -23       1893.42       1822.54        59.74 o
   3   9  24         55.93         67.48        68.64 o
  -3  -9 -25       1565.09       1511.21        79.94 o
  -3  -9 -26         54.62         27.90        74.06 o
  -3  -9 -27       1168.91       1262.97       128.34 o
  -3 -10  20        391.89        489.24       102.83 o
  -3 -10  19        689.46        692.37       102.88 o
  -3 -10  18        146.91        146.73        91.51 o
  -3 -10  17       1987.44       1921.78        81.35 o
  -3 -10  16        506.69        388.27        77.95 o
  -3 -10  15        538.13        585.48        77.58 o
  -3 -10  14       2978.84       2856.94        84.78 o
  -3 -10  13       2491.10       2778.24        70.32 o
  -3 -10  12       1256.31       1308.99        61.93 o
  -3 -10  11       2164.21       2150.97        68.35 o
  -3 -10  10        285.68        268.81        54.46 o
  -3 -10   9       2025.31       2051.72        58.82 o
  -3 -10   8        300.10        176.70        54.27 o
  -3 -10   7       1443.02       1602.87        58.71 o
  -3 -10   6        210.75        167.16        48.20 o
  -3 -10   5        493.50        548.00        44.89 o
  -3 -10   4      12561.05      12533.00        74.52 o
  -3 -10   3        298.94        374.45        32.73 o
  -3 -10   2       6904.05       7122.86        29.70 o
  -3 -10   1        887.27        876.08        21.91 o
  -3 -10   0       4068.41       4139.79        28.50 o
  -3 -10  -1       1909.57       1818.96        20.04 o
  -3 -10  -2        550.19        545.29        31.05 o
   3  10   3       1188.62       1160.41        27.80 o
   3  10   4       2679.67       2796.75        32.91 o
   3  10   5        220.93        216.19        27.88 o
   3  10   6       2133.04       2290.29        30.81 o
   3  10   7        820.23        701.02        28.66 o
   3  10   8       8117.63       8094.85        48.48 o
  -3 -10  -9       1297.41       1203.60        35.05 o
   3  10  10       2777.72       2851.83        38.60 o
   3  10  11        575.28        583.99        33.74 o
   3  10  12       2712.59       2795.22        44.68 o
  -3 -10 -13       1257.92        678.37        13.70 o
   3  10  14       2372.22       2281.49        22.51 o
   3  10  15         20.04         38.74        22.98 o
   3  10  16        219.27        259.76        27.53 o
   3  10  17       1205.59       1240.55        31.49 o
   3  10  18       1963.60       1988.34        38.21 o
   3  10  19       1998.52       2224.89        40.39 o
   3  10  20        950.94        993.89        48.75 o
  -3 -10 -21       3037.37       2803.95        55.87 o
  -3 -10 -22       1253.91       1231.62        73.09 o
  -3 -10 -23         45.76        241.58        72.01 o
  -3 -10 -24        257.28        374.95        70.11 o
  -3 -10 -25         50.02        176.23        78.49 o
  -3 -10 -26        220.48        119.50        85.28 o
  -3 -11  19       1057.21        932.63       101.86 o
  -3 -11  18        496.00        521.35        96.42 o
  -3 -11  17        166.51         60.43        73.37 o
  -3 -11  16        325.66        224.83        66.21 o
  -3 -11  15       1032.59        964.84        78.61 o
  -3 -11  14        754.27        821.30        71.28 o
  -3 -11  13        159.00        236.94        64.28 o
  -3 -11  12       2836.02       3143.24        68.90 o
  -3 -11  11        356.86        376.73        57.46 o
  -3 -11  10       3820.73       3945.22        70.42 o
  -3 -11   9       3059.75       3191.74        69.13 o
  -3 -11   8        341.09        243.86        55.64 o
  -3 -11   7       4547.55       4517.74        67.75 o
  -3 -11   6        891.09        937.92        53.58 o
  -3 -11   5        159.70        175.03        39.72 o
  -3 -11   4       2645.21       2928.87        49.32 o
  -3 -11   3        156.51        165.03        35.26 o
  -3 -11   2         41.94         57.12        34.40 o
  -3 -11   1        661.42        664.41        20.77 o
  -3 -11   0       3291.19       3158.42        25.66 o
  -3 -11  -1       4518.30       4435.70        25.16 o
   3  11   2        743.56        799.83        34.95 o
  -3 -11  -3       8054.56       8650.69        41.83 o
   3  11   4         26.71         33.72        26.60 o
   3  11   5       3332.12       3380.20        35.36 o
   3  11   6        569.24        534.31        29.85 o
   3  11   7        617.91        722.94        26.19 o
   3  11   8         99.47         90.61        29.25 o
  -3 -11  -9        569.91        535.58        35.00 o
   3  11  10       1866.23       1780.42        40.03 o
  -3 -11 -11       1543.15       1540.77        37.73 o
   3  11  12        123.00        142.28        35.98 o
   3  11  13       2576.63       2540.40        47.89 o
   3  11  14        830.75        830.37        40.54 o
   3  11  15       7227.12       7782.00        60.52 o
   3  11  16       3795.16       3649.51        56.52 o
   3  11  17        274.00        342.60        44.90 o
   3  11  18        548.92        418.28        47.07 o
   3  11  19         95.12        104.78        47.94 o
   3  11  20         18.17        101.39        43.81 o
  -3 -11 -21        175.21        180.41        45.30 o
  -3 -11 -22        131.99        212.81        53.94 o
   3  11  23        339.72        547.01        73.21 o
  -3 -11 -24        660.93        658.42        74.93 o
  -3 -11 -25       1004.49        997.37        89.65 o
  -3 -12  17       1472.73       2182.76       100.24 o
  -3 -12  16        297.89        332.91        70.10 o
  -3 -12  15         64.52         51.68        66.03 o
  -3 -12  14       1091.45       1140.59        68.72 o
  -3 -12  13       1005.29       1012.78        70.38 o
  -3 -12  12       3197.02       3250.00        72.11 o
  -3 -12  11        408.35        425.67        63.68 o
  -3 -12  10       2234.38       2462.80        71.95 o
  -3 -12   9       1204.13       1089.67        63.23 o
  -3 -12   8       2639.14       2567.55        65.79 o
  -3 -12   7       1792.29       1767.80        56.30 o
  -3 -12   6       1371.82       1485.79        52.69 o
  -3 -12   5         55.79        101.11        49.38 o
  -3 -12   4       2310.17       2403.23        48.30 o
  -3 -12   3        934.14        967.52        43.94 o
  -3 -12   2        659.54        858.08        40.44 o
  -3 -12   1       1393.62       1271.66        34.15 o
  -3 -12   0       4819.91       4840.07        27.79 o
  -3 -12  -1       1685.46       1463.62        17.37 o
  -3 -12  -2       4507.88       5267.62        38.89 o
   3  12   3        228.13        234.80        26.44 o
   3  12   4       6000.06       6042.70        40.40 o
   3  12   5        148.58        152.77        28.10 o
   3  12   6        135.27        180.06        24.96 o
   3  12   7       1242.19       1241.19        32.99 o
   3  12   8        440.88        550.21        29.84 o
   3  12   9       1731.78       1818.03        37.42 o
   3  12  10        934.99       1021.72        37.57 o
   3  12  11       2883.72       2916.73        46.11 o
   3  12  12       1155.09       1190.22        43.93 o
   3  12  13       3006.66       2861.57        50.39 o
   3  12  14       3485.65       3542.50        54.14 o
   3  12  15        322.46        375.01        46.08 o
   3  12  16        327.97        388.82        54.06 o
   3  12  17       3487.64       3384.86        66.63 o
   3  12  18         61.54         58.26        50.07 o
   3  12  19        365.71        305.78        56.37 o
   3  12  20        376.44        466.93        55.90 o
  -3 -12 -21        724.54        825.62        53.69 o
  -3 -12 -22         28.97         46.11        58.37 o
   3  12  23       1463.13       1307.96        89.74 o
  -3 -12 -24        136.80        386.07        84.78 o
  -3 -13  16        817.62       1035.00       126.67 o
  -3 -13  15        350.69        365.09        67.85 o
  -3 -13  14       1847.55       1865.99        76.75 o
  -3 -13  13        120.80        155.53        60.24 o
  -3 -13  12       1034.62       1041.62        71.12 o
  -3 -13  11       1173.42       1052.72        70.21 o
  -3 -13  10         55.37         60.11        60.83 o
  -3 -13   9       1459.77       1418.52        62.17 o
  -3 -13   8         53.34        127.97        58.12 o
  -3 -13   7        520.45        604.19        51.59 o
  -3 -13   6         10.39         28.49        51.62 o
  -3 -13   5        297.12        360.37        46.74 o
  -3 -13   4       3622.11       3455.36        56.67 o
  -3 -13   3        933.75       1045.73        45.44 o
  -3 -13   2        801.52        771.01        39.68 o
  -3 -13   1       1108.69       1239.94        67.47 o
  -3 -13   0         12.25         26.30        67.40 o
  -3 -13  -1       5820.06       5726.46        44.33 o
   3  13   2       1955.20       1989.42        30.57 o
   3  13   3       2045.81       2270.89        33.50 o
   3  13   4        957.18       1096.74        27.13 o
   3  13   5        165.02        173.19        26.85 o
   3  13   6         71.57         92.53        27.41 o
   3  13   7        613.35        713.61        45.74 o
   3  13   8         45.14         26.70        40.74 o
   3  13   9       2836.23       3162.99        47.91 o
   3  13  10         44.11         70.31        43.70 o
   3  13  11       1898.76       1893.37        48.76 o
   3  13  12       2087.34       2162.19        49.17 o
   3  13  13        193.24        158.95        48.21 o
   3  13  14       4400.24       4534.91        69.51 o
   3  13  15        258.94        230.04        47.00 o
   3  13  16       1657.75       1737.81        54.62 o
   3  13  17         22.21         30.18        52.54 o
   3  13  18         49.55        125.39        49.96 o
   3  13  19         96.26        213.14        57.44 o
   3  13  20         24.31        167.74        55.25 o
  -3 -13 -21       2133.04       2146.69        66.11 o
  -3 -13 -22        966.23        985.88        63.94 o
   3  13  23          7.11        -35.65        88.08 o
  -3 -14  14        104.28        174.79        92.78 o
  -3 -14  13         43.97         43.13        81.23 o
  -3 -14  12         28.18         -9.98        85.61 o
  -3 -14  11        259.77        289.72        90.39 o
  -3 -14  10       4418.24       4823.96        95.11 o
  -3 -14   9       1783.37       1933.61        89.84 o
  -3 -14   8       3784.91       4275.11        85.98 o
  -3 -14   7       1552.43       1762.69        77.02 o
  -3 -14   6       2485.63       2841.14        89.05 o
  -3 -14   5        484.66        444.58        64.23 o
  -3 -14   4       1288.53       1181.94        77.76 o
  -3 -14   3        206.97        110.63        64.90 o
  -3 -14   2         74.77        117.62        72.94 o
  -3 -14   1       1312.14       1443.78        62.26 o
  -3 -14   0         54.33         10.86        73.42 o
  -3 -14  -1       1078.96       1344.19        66.02 o
  -3 -14  -2       2659.38       3015.34        84.11 o
   3  14   3       4123.99       4348.92        51.09 o
   3  14   4       1708.85       1841.20        46.24 o
   3  14   5       3884.00       4293.88        47.92 o
   3  14   6         72.16        144.81        49.28 o
   3  14   7       1845.96       1944.09        43.18 o
   3  14   8        105.30         84.87        40.09 o
   3  14   9       3320.75       3191.10        59.60 o
   3  14  10        152.47        106.44        44.68 o
   3  14  11        649.04        640.94        51.37 o
   3  14  12        747.80        621.63        57.13 o
  -3 -14 -13        711.29        848.85        57.73 o
   3  14  14        113.53        241.73        55.21 o
   3  14  15       3462.53       3527.22        68.98 o
   3  14  16        113.97         93.93        50.96 o
   3  14  17       4143.67       4116.03        73.78 o
   3  14  18        102.15         93.74        60.15 o
   3  14  19        362.04        414.38        63.52 o
   3  14  20         85.63        167.44        62.87 o
  -3 -14 -21        175.30        188.31        57.45 o
  -3 -14 -22       1135.97       1107.06        67.83 o
  -3 -15  12        373.62        682.36       206.45 o
  -3 -15  11        701.96        694.53        80.36 o
  -3 -15  10         38.60        -69.28        91.87 o
  -3 -15   9         80.49        106.58        79.15 o
  -3 -15   8        257.05        348.36        88.09 o
  -3 -15   7         49.93        206.95        73.64 o
  -3 -15   6         32.24        -24.10        85.70 o
  -3 -15   5        691.05        756.66        78.97 o
  -3 -15   4        116.35        195.77        67.10 o
  -3 -15   3       5063.27       5636.74        84.39 o
  -3 -15   2          4.74        105.65        79.16 o
  -3 -15   1       1976.91       2250.11        84.13 o
  -3 -15   0        233.65        374.73        77.93 o
  -3 -15  -1        344.13        285.96        72.24 o
  -3 -15  -2        779.36        798.41        73.01 o
  -3 -15  -3         48.99          2.09        73.62 o
  -3 -15  -4         29.35        -40.51        77.93 o
   3  15   5         87.07        108.19        39.98 o
   3  15   6        235.02        241.27        44.39 o
   3  15   7       1561.85       1805.81        45.63 o
   3  15   8       1182.84       1238.22        55.90 o
   3  15   9       3385.36       3653.17        63.06 o
   3  15  10       2885.67       3239.30        56.78 o
   3  15  11        496.79        634.87        58.75 o
   3  15  12       1285.05       1163.39        58.80 o
  -3 -15 -13         42.09         42.06        50.11 o
   3  15  14         54.18        101.13        51.93 o
   3  15  15        564.71        620.41        54.43 o
   3  15  16         28.21         79.95        49.49 o
   3  15  17        271.19        271.16        60.24 o
   3  15  18       1054.66       1085.95        60.91 o
   3  15  19         93.21        217.98        58.40 o
   3  15  20       3443.09       3723.43        71.53 o
  -3 -15 -21         60.91         95.34        77.58 o
  -3 -16   9       1505.05       1523.22        92.54 o
  -3 -16   8         59.62        294.87        92.33 o
  -3 -16   7       2035.49       2112.12        80.70 o
  -3 -16   6        146.19         96.87        74.05 o
  -3 -16   5       2835.67       3086.32        97.81 o
  -3 -16   4       1039.39       1223.60        83.64 o
  -3 -16   3       1736.79       1860.22        75.94 o
  -3 -16   2        617.02        733.24        71.18 o
  -3 -16   1       1250.36       1434.64        76.02 o
  -3 -16   0          9.60          0.60        80.96 o
  -3 -16  -1       1292.06       1653.96        81.03 o
  -3 -16  -2        699.15        856.33        82.54 o
  -3 -16  -3       1944.28       2267.40        83.24 o
  -3 -16  -4        945.77        908.00        77.23 o
  -3 -16  -5       5126.86       5499.74        96.59 o
  -3 -16  -6        144.11        173.67        66.79 o
  -3 -16  -7       1597.94       1659.57        88.96 o
   3  16   8         45.76         60.41        42.03 o
   3  16   9        296.48        321.54        45.56 o
   3  16  10        163.28        227.55        54.90 o
   3  16  11       1817.13       1990.76        57.06 o
   3  16  12        994.94       1114.38        54.15 o
   3  16  13        842.54        954.80        63.38 o
   3  16  14       1553.29       1867.39        65.40 o
   3  16  15       1656.03       1644.89        70.12 o
   3  16  16       1915.45       1889.18        72.86 o
   3  16  17        885.29        658.44        70.13 o
   3  16  18        354.70        374.63        66.31 o
   3  16  19         15.63        142.26        80.66 o
  -3 -17   6        251.76        283.49        81.77 o
  -3 -17   5       1260.85       1537.16        87.60 o
  -3 -17   4        268.05        324.06        84.14 o
  -3 -17   3       1266.96       1421.02        77.05 o
  -3 -17   2       1491.95       1516.27        86.11 o
  -3 -17   1        341.27        288.11        78.84 o
  -3 -17   0        520.23        490.55        83.86 o
  -3 -17  -1         72.94         83.67        81.16 o
  -3 -17  -2         38.45         47.33        84.54 o
  -3 -17  -3        271.78        441.36        86.55 o
  -3 -17  -4         92.06        290.87        77.32 o
  -3 -17  -5       1936.74       2051.87        86.03 o
  -3 -17  -6       1967.62       1858.42        91.29 o
  -3 -17  -7        121.45        201.83        81.64 o
  -3 -17  -8        956.75       1040.71        81.90 o
  -3 -17  -9         76.38         73.63        83.34 o
  -3 -17 -10       1203.76       1234.35        92.32 o
   3  17  11        174.18        132.96        49.40 o
   3  17  12        852.17        898.89        52.02 o
   3  17  13        144.00        162.17        61.05 o
   3  17  14        170.45        193.71        52.65 o
   3  17  15        110.08        205.47        58.14 o
   3  17  16        562.93        603.53        69.34 o
  -3 -18   1       1872.67       1757.73        91.05 o
  -3 -18   0         18.31        -28.35        87.28 o
  -3 -18  -1        849.58        711.78        83.13 o
  -3 -18  -2        864.10        832.69        85.99 o
  -3 -18  -3        319.34        177.65        84.66 o
  -3 -18  -4       1574.51       1416.71        88.38 o
  -3 -18  -5        678.24        577.37        81.62 o
  -3 -18  -6       2695.55       2873.73        97.16 o
  -3 -18  -7        778.72       1004.53        86.18 o
  -3 -18  -8        175.53        293.93        86.09 o
  -3 -18  -9        737.16        928.82        89.30 o
  -3 -18 -10       1037.26        935.31        96.22 o
  -3 -18 -11        701.65        794.47        86.78 o
  -3 -18 -12       1398.06       1179.18        97.74 o
   4 -18  -4        103.24         -9.42       114.62 o
   4 -18  -3        154.69        108.77       121.83 o
   4 -18  -2        119.33        212.36       113.65 o
   4 -18  -1        187.48        143.28        87.20 o
   4 -17 -12         11.60        221.95       115.29 o
   4 -17 -11         76.91         86.16       117.76 o
   4 -17 -10         70.26        452.70       119.07 o
   4 -17  -9        124.29        334.79       117.41 o
   4 -17  -8         27.06         52.18       111.35 o
   4 -17  -7         39.52         67.73       113.19 o
   4 -17  -6         83.31         93.47       112.98 o
   4 -17  -5        226.52        111.22       109.19 o
   4 -17  -4         45.36        -30.14       113.58 o
   4 -17  -3         16.36        326.58       102.40 o
   4 -17  -2         57.67        165.16       107.25 o
   4 -17  -1        197.75         73.70       110.78 o
   4 -17   0         47.65        367.74       104.24 o
   4 -17   1         99.48        127.34       103.83 o
   4 -17   2         24.93          1.26       113.48 o
   4 -17   3        145.36        118.32       103.07 o
   4 -17   4        105.65        182.04       106.26 o
   4 -17   5         32.03        -62.23       104.90 o
   4 -16 -16        190.14        286.98       112.30 o
   4 -16 -15        249.60        132.49       112.94 o
   4 -16 -14        530.13        645.07       112.45 o
   4 -16 -13        166.56        -48.16       108.01 o
   4 -16 -12         41.00         79.53       110.10 o
   4 -16 -11         40.85          6.15       120.65 o
   4 -16 -10        813.68       1077.56       115.07 o
   4 -16  -9         64.75         38.00       108.41 o
   4 -16  -8       1866.08       1725.53       112.86 o
   4 -16  -7        527.11        567.35       106.04 o
   4 -16  -6        600.92        824.65       109.88 o
   4 -16  -5         77.91        222.38       100.38 o
   4 -16  -4        648.43        747.17       105.46 o
   4 -16  -3        468.81        486.48       101.48 o
   4 -16  -2       1344.29       1496.35       110.57 o
   4 -16  -1        558.34        572.48        98.94 o
   4 -16   0        335.81        803.81        97.68 o
   4 -16   1        165.14        392.61        98.33 o
   4 -16   2       1316.07       1411.35       103.26 o
   4 -16   3        721.73        383.53       102.64 o
   4 -16   4        633.63        484.89       100.11 o
   4 -16   5        171.92        235.05        97.34 o
   4 -16   6        297.31        284.27        98.08 o
   4 -16   7         56.63         12.38        95.51 o
   4 -16   8        665.39        568.40       100.99 o
   4 -16   9        484.95        379.08        75.46 o
   4 -15 -18         59.29         47.97       123.80 o
   4 -15 -17        155.82        -65.04       106.87 o
   4 -15 -16         50.44          2.54       108.00 o
   4 -15 -15        339.51        246.67       106.03 o
   4 -15 -14        101.34         15.17       111.47 o
   4 -15 -13        202.38        355.89       101.17 o
   4 -15 -12        340.14        424.41        99.53 o
   4 -15 -11         79.67        320.43        72.35 o
   4 -15 -10         52.11         78.73        69.70 o
   4 -15  -9         19.88          4.27        67.21 o
   4 -15  -8         87.06        172.22        98.71 o
   4 -15  -7        169.66         97.11        99.34 o
   4 -15  -6        296.49        125.49       101.60 o
   4 -15  -5        297.40         30.45       100.85 o
   4 -15  -4        347.52        455.75        96.89 o
   4 -15  -3          4.26         91.52        70.22 o
   4 -15  -2          4.18         72.08        75.29 o
   4 -15  -1         65.32         30.93        89.07 o
   4 -15   0         62.95        -91.74        91.74 o
   4 -15   1         66.28        272.46        93.70 o
   4 -15   2         84.02        218.89        90.90 o
   4 -15   3        146.97         25.53        97.43 o
   4 -15   4        127.28         60.27        90.53 o
   4 -15   5        485.56        547.89        92.00 o
   4 -15   6        627.37        869.42        92.95 o
   4 -15   7        388.95        283.96        92.55 o
   4 -15   8        137.11        469.42        88.41 o
   4 -15   9         27.81        216.53        91.78 o
   4 -15  10         21.58        222.83        91.52 o
   4 -14 -20        607.77        579.49       114.04 o
   4 -14 -19        544.05        450.12       113.31 o
   4 -14 -18        248.80         21.28       115.86 o
  -4  14  17        279.39        294.27        67.20 o
   4 -14 -16        176.14         75.39        66.86 o
  -4  14  15        501.92        312.12        68.23 o
   4 -14 -14       1401.39       1478.22        69.58 o
   4 -14 -13       1080.56       1302.15        66.38 o
   4 -14 -12       1374.18       1028.44        99.18 o
   4 -14 -11         15.69         83.45        68.95 o
   4 -14 -10         78.89         56.07        66.80 o
   4 -14  -9         15.39        -75.69        75.69 o
   4 -14  -9        354.98        172.58        91.07 o
   4 -14  -8        112.85         86.13        75.66 o
   4 -14  -8        311.53        231.73        87.34 o
   4 -14  -7       2100.13       1925.35        67.58 o
   4 -14  -6        107.11        138.10        60.33 o
   4 -14  -5         75.68         21.70        87.48 o
   4 -14  -4       1629.45       1607.96        98.95 o
   4 -14  -3        148.04         14.10        92.62 o
   4 -14  -2       2465.78       2450.80        99.62 o
   4 -14  -1         25.69        -66.14        66.14 o
   4 -14   0        575.60        338.00        87.82 o
   4 -14   1        384.64        305.31        86.46 o
   4 -14   2         73.52         27.57        85.59 o
   4 -14   3       2073.00       2189.49        93.11 o
   4 -14   4       1271.67       1283.68        88.02 o
   4 -14   5       1234.28       1489.55        87.82 o
   4 -14   6        395.78        444.53        84.35 o
   4 -14   7        389.27        400.66        87.26 o
   4 -14   8       1349.09       1016.46        86.00 o
   4 -14   9        198.40        399.04        88.71 o
   4 -14  10       1712.65       1701.59        89.21 o
   4 -14  11         14.04        273.57        62.40 o
   4 -14  12         86.82         25.65       101.29 o
   4 -14  13        822.64        713.64       102.88 o
   4 -14  14        782.67        740.52        82.35 o
  -4  13  21        239.34        237.28        70.19 o
   4 -13 -20        152.14        188.08        67.89 o
   4 -13 -19         10.99        -27.07        66.46 o
   4 -13 -18       1191.26       1077.32        67.79 o
   4 -13 -17        333.63        267.91        64.12 o
   4 -13 -16        570.81        673.48        62.72 o
   4 -13 -15        277.59        369.10        60.76 o
   4 -13 -14        784.78        739.97        63.00 o
  -4  13  13        425.18        639.73        62.13 o
  -4  13  12        195.27        249.18        61.08 o
   4 -13 -11        350.27        305.69        59.05 o
   4 -13 -10        140.84        162.89        64.66 o
   4 -13  -9        137.80        100.32        60.80 o
   4 -13  -8        783.16        768.79        68.31 o
   4 -13  -8       1778.05       1412.70        88.90 o
   4 -13  -7       1178.22       1034.01        61.18 o
   4 -13  -6        409.96        382.88        57.43 o
   4 -13  -5       1561.13       1320.00        57.79 o
   4 -13  -4        833.35        679.88        52.05 o
   4 -13  -3        607.12        723.93        49.70 o
   4 -13  -3        618.20        489.40        85.90 o
   4 -13  -2        122.98        172.22        44.25 o
   4 -13  -2        257.51        259.94        80.92 o
   4 -13  -1        114.53        321.35        50.83 o
   4 -13   0        194.57        182.97        54.51 o
   4 -13   1        629.57        739.50        58.47 o
   4 -13   2        334.50        505.22        60.23 o
   4 -13   3       1174.42       1104.82        63.79 o
   4 -13   4        919.57        781.72        64.86 o
   4 -13   5        363.84        393.66        63.31 o
  -4  13  -6         24.13          5.61        90.52 o
   4 -13   6         40.21        222.61        75.51 o
   4 -13   7        633.08        476.34        68.39 o
  -4  13  -8        174.65        163.40       102.41 o
   4 -13   8        280.88        395.16        76.07 o
  -4  13  -9        593.40        842.50       109.66 o
   4 -13   9        749.94        717.99        82.81 o
  -4  13 -10         30.06         79.24       112.09 o
   4 -13  10        218.31        355.59        79.34 o
   4 -13  11        654.38        796.86        56.23 o
   4 -13  12        121.58        221.37        81.51 o
   4 -13  13        639.76        627.01        84.09 o
   4 -13  14         70.31        182.07        83.24 o
   4 -13  15        117.64         78.96        87.57 o
   4 -13  16          3.47        108.26        71.02 o
  -4  12  23        142.29        292.45        72.11 o
   4 -12 -22       1569.18       1431.25        74.43 o
  -4  12  21        204.95        118.77        67.06 o
  -4  12  20         79.18         73.21        65.44 o
  -4  12  19        190.26         75.00        64.96 o
   4 -12 -18         84.53        126.06        62.28 o
   4 -12 -17        372.79        372.81        60.78 o
   4 -12 -16        669.51        792.08        60.09 o
   4 -12 -15        931.52        876.68        59.15 o
   4 -12 -14       4839.08       5110.96        70.58 o
  -4  12  13        715.95        798.35        59.49 o
   4 -12 -12       3957.06       3959.40        66.71 o
  -4  12  11        904.70        809.84        57.10 o
  -4  12  10        623.12        793.71        30.55 o
  -4  12   9        589.84        452.93        30.34 o
   4 -12  -8         48.66        -12.01        59.55 o
  -4  12   8         75.80         60.17        30.96 o
   4 -12  -7       1234.15       1133.36        31.72 o
   4 -12  -6         29.72         20.58        53.93 o
   4 -12  -6        288.27        312.28        33.91 o
   4 -12  -5         81.11         32.91        52.14 o
   4 -12  -5         91.75         91.33        36.47 o
  -4  12   4        915.25        897.71        35.05 o
   4 -12  -3       1518.02       1503.72        51.13 o
   4 -12  -3       2226.36       2296.56        47.65 o
   4 -12  -2        828.69        888.73        45.46 o
  -4  12   2       3219.08       3344.09        54.38 o
   4 -12  -1       4552.39       4601.98        59.27 o
   4 -12   0          5.26        105.73        60.02 o
  -4  12   0        204.57        158.80        71.08 o
   4 -12   1        282.55        260.05        58.28 o
  -4  12  -1        540.75        566.68        77.95 o
   4 -12   2         59.72         93.29        55.19 o
   4 -12   3         25.44         21.46        56.59 o
   4 -12   4         78.10        -45.64        58.49 o
   4 -12   5       1460.06       1373.86        63.50 o
   4 -12   6        438.81        383.79        62.23 o
   4 -12   7       2486.80       2431.30        68.13 o
   4 -12   8        498.09        488.08        65.17 o
   4 -12   9       3850.24       3882.89        72.86 o
   4 -12  10        223.21        266.86        65.92 o
   4 -12  11       1941.30       1886.69        55.19 o
   4 -12  12         10.26         19.53        52.92 o
   4 -12  13         65.26         98.64        78.42 o
   4 -12  14        689.09        949.25        81.63 o
   4 -12  15         65.74        189.21        83.05 o
   4 -12  16        113.90        132.56        87.63 o
  -4  12 -17        230.22        440.97       202.76 o
   4 -11 -24       1040.52        942.62        73.95 o
  -4  11  23       1203.63       1250.16        74.02 o
  -4  11  22       1532.92       1534.38        71.75 o
   4 -11 -21        212.42        201.16        67.27 o
   4 -11 -20        306.30        213.34        62.86 o
  -4  11  19        123.58        137.93        60.90 o
  -4  11  18       1562.55       1578.88        62.85 o
   4 -11 -17       1183.45       1281.30        61.58 o
   4 -11 -16        479.20        413.21        57.89 o
   4 -11 -15        157.86         72.84        56.35 o
   4 -11 -14       1663.43       1690.97        57.92 o
   4 -11 -13       1311.53       1252.16        56.90 o
  -4  11  12       2544.37       2503.93        58.85 o
  -4  11  11        994.57        827.40        52.42 o
  -4  11  10       1823.86       1852.19        35.30 o
  -4  11   9       2489.09       2497.20        36.24 o
  -4  11   8        984.48        978.92        33.55 o
  -4  11   7        291.47        365.29        36.15 o
  -4  11   6          0.94         -7.53        38.18 o
  -4  11   6          5.77          5.34        36.33 o
  -4  11   5        563.62        511.90        39.46 o
  -4  11   5       1392.57       1309.91        41.53 o
  -4  11   4        218.84        153.02        34.13 o
   4 -11  -4       1078.37       1312.41        43.26 o
  -4  11   3       3449.63       2864.66        41.55 o
   4 -11  -3       4550.15       4456.27        50.51 o
  -4  11   2        270.68        270.67        33.10 o
   4 -11  -2       2716.11       2634.53        50.24 o
  -4  11   1       2335.97       1853.05        35.09 o
   4 -11  -1       2543.65       2444.60        51.04 o
  -4  11   0        584.97        332.87        28.78 o
  -4  11   0        584.97       1941.84        53.34 o
  -4  11  -1       1289.32        934.53        24.89 o
   4 -11   1       1654.89       1732.53        53.53 o
   4 -11   2        284.39        426.61        53.39 o
  -4  11  -3       4377.31       4285.62        63.24 o
   4 -11   4       1014.43       1079.03        56.93 o
   4 -11   5        795.04        662.05        57.32 o
  -4  11  -6        255.97        149.11        57.17 o
   4 -11   7       1101.67       1086.71        60.21 o
   4 -11   8        542.25        529.60        57.52 o
   4 -11   9       1368.60       1402.51        63.05 o
   4 -11  10        494.50        448.75        62.01 o
   4 -11  11        944.68        823.58        50.66 o
   4 -11  12        218.65        202.22        48.57 o
   4 -11  13       1550.41       1301.50        51.25 o
   4 -11  14        841.77        838.02        78.25 o
   4 -11  15        984.77        851.39        80.15 o
  -4  11 -16        983.47       1379.57       188.48 o
  -4  11 -17        508.31       1522.70       199.09 o
  -4  11 -18        537.33        972.27       211.93 o
  -4  11 -19         22.00         -4.97       221.69 o
   4 -10 -24       1120.01        966.40        70.49 o
   4 -10 -23        667.38        561.31        71.33 o
   4 -10 -22       1614.94       1623.95        70.89 o
  -4  10  21        180.91        310.55        64.38 o
   4 -10 -20       1165.79       1338.55        65.28 o
   4 -10 -19        131.24         36.70        59.96 o
  -4  10  18       1667.31       1804.64        62.34 o
   4 -10 -17        101.24        298.85        54.99 o
   4 -10 -16       2241.43       2258.81        60.34 o
   4 -10 -15       5148.77       5328.93        66.58 o
   4 -10 -14       3276.74       3450.04        60.43 o
   4 -10 -13       6556.47       6863.50        65.22 o
   4 -10 -12        220.82        306.32        50.52 o
  -4  10  11        905.36        916.80        45.16 o
  -4  10  10        690.19        775.16        43.56 o
  -4  10   9       1162.67       1080.76        33.62 o
  -4  10   8       1101.92       1144.99        33.57 o
  -4  10   7       1430.26       1248.72        41.44 o
  -4  10   7       1694.59       1718.30        34.74 o
  -4  10   6       1930.07       1841.90        41.34 o
  -4  10   6       4225.10       4560.14        44.41 o
  -4  10   5       1057.25        783.90        35.46 o
  -4  10   5       1395.81       1426.70        38.89 o
  -4  10   4         26.20          8.49        31.68 o
   4 -10  -4        272.27        329.43        37.20 o
  -4  10   3       2372.73       2138.62        36.11 o
  -4  10   3       6741.63       6714.97        52.81 o
  -4  10   2        884.36        801.58        29.79 o
  -4  10   2       1130.70       1278.30        44.36 o
  -4  10   1       6073.49       5621.24        38.63 o
   4 -10  -1      12881.49      11861.75        63.97 o
  -4  10   0       1323.64       1192.28        25.99 o
  -4  10   0       1377.79       1392.03        48.13 o
  -4  10  -1       4218.36       2214.12        24.72 o
  -4  10  -1       9176.71       8953.35        63.20 o
  -4  10  -2        595.10        604.83        49.03 o
   4 -10   3        951.80        866.38        36.65 o
   4 -10   4        595.20        475.86        52.35 o
   4 -10   5        115.27        112.06        51.54 o
   4 -10   6        217.90        185.69        53.69 o
  -4  10  -7       1791.14       2074.57        58.31 o
  -4  10  -8        646.17        593.12        55.21 o
   4 -10   9       3769.67       3627.03        62.67 o
   4 -10  10       3281.11       3342.53        51.89 o
   4 -10  11       5094.03       5138.64        54.38 o
   4 -10  12       1435.47       1488.26        47.88 o
   4 -10  13        805.15        779.93        47.11 o
   4 -10  13       2353.45       2259.71        75.85 o
   4 -10  14        180.47        200.09        44.28 o
   4 -10  14        190.46        266.75        71.28 o
   4 -10  15        338.23        389.35        78.33 o
  -4  10 -16        143.54        494.41       183.71 o
  -4  10 -17         11.87        315.42       186.04 o
  -4  10 -18        903.93        548.27       201.98 o
  -4  10 -19        294.26         18.34       208.40 o
  -4  10 -20       3647.19       3967.27       185.44 o
  -4   9  25         18.41        134.76        98.78 o
  -4   9  24       2092.62       2281.47       106.60 o
  -4   9  23        769.32        684.07        66.80 o
  -4   9  22       1241.95       1304.56        66.81 o
   4  -9 -21       1476.57       1401.61        65.91 o
  -4   9  20       1103.77       1229.45        62.37 o
  -4   9  19       1197.39       1195.57        61.62 o
   4  -9 -18       2476.95       2546.47        62.71 o
  -4   9  17       1266.76       1366.18        57.64 o
  -4   9  16       1016.51       1032.89        55.01 o
  -4   9  15        373.05        383.07        51.53 o
   4  -9 -14       1502.29       1392.66        53.06 o
   4  -9 -13       2387.10       2358.03        54.62 o
  -4   9  12        902.14        857.65        44.94 o
   4  -9 -11       4513.30       4376.69        51.41 o
   4  -9 -10       1371.72       1367.74        48.02 o
  -4   9   9       8567.05       8219.41        63.15 o
  -4   9   8       3475.36       3350.23        53.20 o
  -4   9   7       3223.98       3002.82        49.33 o
  -4   9   7       3467.61       3253.51        34.88 o
  -4   9   6        148.61        161.51        35.17 o
  -4   9   6       1349.09       1308.90        32.54 o
  -4   9   5       1689.65       1511.45        36.01 o
  -4   9   5       2194.89       2152.68        33.98 o
  -4   9   4        123.45        101.67        28.48 o
  -4   9   4        171.79        132.45        35.55 o
  -4   9   3       1220.01       1096.15        29.87 o
  -4   9   3       2727.23       2630.54        40.86 o
  -4   9   2        247.07        245.31        25.52 o
  -4   9   2        713.36        716.81        39.14 o
  -4   9   1       3216.86       3116.63        29.05 o
  -4   9   1       6706.99       6637.72        52.35 o
  -4   9   0       1150.20       1057.47        20.75 o
  -4   9   0       1279.25       1322.42        43.82 o
  -4   9  -1       2464.33       1406.99        17.41 o
   4  -9   1       3929.05       4029.57        51.08 o
   4  -9   2        615.09        686.00        46.44 o
   4  -9   3       4539.84       4277.85        40.05 o
   4  -9   4       1569.76       1623.12        38.07 o
  -4   9  -5       1941.88       1904.28        51.74 o
   4  -9   6        582.17        717.21        50.27 o
   4  -9   7       2742.00       2785.27        57.10 o
   4  -9   8       2085.09       1856.25        53.88 o
  -4   9  -9       1034.64        955.37        53.42 o
   4  -9  10       1088.18        993.74        42.87 o
   4  -9  11       3500.50       3328.15        47.30 o
   4  -9  12       3616.36       3426.55        47.63 o
   4  -9  13       1384.16       1361.09        43.29 o
   4  -9  14        687.53        734.36        43.33 o
  -4   9 -15          8.41         19.82       172.00 o
  -4   9 -16       1685.77       1718.16       179.44 o
  -4   9 -17        247.39        452.54       181.47 o
  -4   9 -18        641.12        944.87       191.44 o
  -4   9 -19        581.16        790.37       202.11 o
  -4   9 -20        439.79        685.35       210.06 o
   4  -9  21        595.86        860.30       173.83 o
  -4   8  25        544.13        695.24       100.47 o
  -4   8  24         25.61        -87.90        98.81 o
  -4   8  23        704.39        501.58        91.06 o
  -4   8  22        244.30        382.62        63.16 o
   4  -8 -21       1455.59       1632.66        63.94 o
  -4   8  20       3658.14       3703.45        67.50 o
   4  -8 -19       3524.91       3568.19        66.08 o
  -4   8  18       3857.50       4000.15        64.44 o
   4  -8 -17       2405.41       2330.31        58.06 o
   4  -8 -16        761.36        864.04        52.69 o
  -4   8  15        890.20        879.43        50.78 o
  -4   8  14        840.83        628.80        49.28 o
   4  -8 -13       5607.26       5375.83        58.07 o
   4  -8 -12       1222.15       1265.49        44.54 o
   4  -8 -11       5329.25       5377.14        56.24 o
  -4   8  10       1230.08       1319.12        47.24 o
   4  -8  -9       6487.43       6505.31        56.91 o
  -4   8   8        295.22        431.96        42.03 o
   4  -8  -8       3175.16       3429.22        50.31 o
  -4   8   7       9203.79       8535.57        64.02 o
  -4   8   7      15318.58      14864.99        69.99 o
  -4   8   6        188.06        200.55        35.37 o
  -4   8   6        780.10        669.85        29.95 o
  -4   8   5       3882.78       3717.12        43.57 o
  -4   8   5       6554.25       6434.35        38.84 o
  -4   8   4        433.03        408.01        31.09 o
  -4   8   4        617.71        543.17        30.51 o
  -4   8   3        458.91        382.91        25.47 o
  -4   8   3       2844.79       2666.78        39.65 o
  -4   8   2       2977.66       2861.67        30.12 o
  -4   8   2       3817.56       3539.56        41.60 o
  -4   8   1        576.64        573.96        20.35 o
  -4   8   1       2550.88       2384.85        40.21 o
  -4   8   0       2675.51       2298.48        20.37 o
   4  -8   0       4290.96       3980.21        45.65 o
  -4   8  -1       1197.28       1146.19        40.86 o
   4  -8   2        538.13        531.03        31.05 o
   4  -8   3       8680.80       8441.35        43.67 o
   4  -8   4       1795.28       1793.65        35.99 o
   4  -8   5      15935.10      16062.84        72.16 o
   4  -8   6       4877.78       4725.85        54.37 o
  -4   8  -7       8400.53       8273.72        62.89 o
  -4   8  -8       5290.21       5037.18        56.52 o
   4  -8   9        424.83        333.75        37.86 o
   4  -8  10       2299.54       2093.02        41.09 o
   4  -8  11       1174.21       1101.87        39.06 o
   4  -8  12       8834.59       9068.06        53.19 o
   4  -8  13       1144.17       1055.83        39.45 o
   4  -8  14        894.99        932.01        40.03 o
  -4   8 -14       1543.67       1211.82       156.23 o
  -4   8 -15       3068.22       3278.57       170.91 o
  -4   8 -16        376.45        225.31       169.35 o
  -4   8 -17       3724.18       4381.92       191.86 o
  -4   8 -18       1824.96       2017.20       190.36 o
  -4   8 -19        195.96        695.96       193.57 o
  -4   8 -20       1861.16       1846.76       209.41 o
  -4   8 -21       1039.90       1016.20       164.03 o
  -4   8 -22       1265.62       1351.60       174.11 o
  -4   7  26        835.03        847.72       106.39 o
  -4   7  25        337.60        417.50       103.56 o
  -4   7  24        924.41        820.92       100.94 o
  -4   7  23       1892.27       1727.74        94.65 o
  -4   7  22        574.19        522.98        89.00 o
  -4   7  21       1944.82       2231.59        90.00 o
  -4   7  20       1701.03       1765.29        61.73 o
   4  -7 -19       1128.10       1116.65        58.18 o
  -4   7  18       1090.59       1099.11        57.41 o
   4  -7 -17       2076.28       1894.72        58.05 o
  -4   7  16       2259.68       2148.32        55.01 o
   4  -7 -15       4919.56       4697.92        58.77 o
   4  -7 -14        508.08        430.40        47.67 o
  -4   7  13       3603.21       3482.72        53.56 o
  -4   7  12        602.71        530.84        44.36 o
  -4   7  11       5220.55       5262.23        54.32 o
   4  -7 -10        924.38        889.62        42.53 o
   4  -7  -9       4803.59       4559.00        50.25 o
  -4   7   8        370.50        267.79        43.57 o
   4  -7  -8        561.63        544.90        39.79 o
  -4   7   7       1360.97       1221.13        43.99 o
   4  -7  -7       3926.24       3645.71        47.69 o
  -4   7   6       1279.89       1151.76        39.13 o
   4  -7  -6       1397.88       1290.12        41.81 o
  -4   7   5       3860.86       3903.74        44.51 o
   4  -7  -5       7618.10       7330.20        38.70 o
  -4   7   4        521.11        503.00        31.07 o
  -4   7   4       1006.98        963.09        29.37 o
  -4   7   3       3550.35       3689.94        35.48 o
  -4   7   3       6692.25       6390.27        37.76 o
  -4   7   2       1623.81       1807.26        28.29 o
  -4   7   2       1680.47       1475.89        36.87 o
  -4   7   1        741.04        824.58        20.28 o
  -4   7   1       3644.83       3628.21        40.70 o
  -4   7   0       4983.85       4942.96        23.45 o
  -4   7   0       5547.63       5502.48        44.66 o
  -4   7  -1       4675.03       4798.81        45.43 o
   4  -7   2       2742.34       2627.44        32.48 o
   4  -7   3       3877.74       3544.46        34.71 o
   4  -7   4       2843.19       2604.35        35.10 o
   4  -7   5        900.92        979.38        29.84 o
  -4   7  -6        837.15        699.57        35.93 o
  -4   7  -7       3170.33       3104.24        43.12 o
   4  -7   8       5166.98       4870.70        38.80 o
  -4   7  -9         12.85         39.59        68.28 o
   4  -7   9       1145.18       1140.63        36.17 o
   4  -7  10       4187.47       4192.83        39.62 o
  -4   7 -11          2.67          1.90         7.15 o
   4  -7  11        592.11        561.30        35.61 o
   4  -7  12       4843.33       3274.73        24.97 o
   4  -7  12       8621.76       8759.27        77.40 o
  -4   7 -13        526.46        502.38        24.87 o
  -4   7 -13        652.38        563.89       132.46 o
   4  -7  14        439.35        556.85        35.10 o
  -4   7 -14        452.56        406.17       142.54 o
   4  -7  15         61.86         83.33        32.19 o
  -4   7 -15        269.77        107.91       151.68 o
  -4   7 -16       1330.93        924.02       164.62 o
  -4   7 -17        226.23         87.08       172.52 o
  -4   7 -18       1836.18       2002.42       183.57 o
  -4   7 -19        800.94        436.46       189.31 o
  -4   7 -20       2239.03       2106.07       204.21 o
  -4   7 -21        241.01        316.63       161.32 o
  -4   7 -22       1615.59       1225.38       170.04 o
  -4   7 -23       1332.29       1560.78       174.44 o
  -4   6  26        648.19        577.66       108.27 o
  -4   6  25        661.90       1056.79       104.14 o
  -4   6  24        321.86        482.08        93.89 o
  -4   6  23        145.12        118.76        89.90 o
  -4   6  22        852.44        994.61        92.22 o
  -4   6  21       2730.64       2409.79        91.12 o
  -4   6  20       1161.89       1175.93        87.36 o
  -4   6  19       7671.38       8070.39       103.08 o
  -4   6  18        640.29        856.17        53.90 o
   4  -6 -17      11766.28      11744.10        74.51 o
  -4   6  16        954.23       1028.96        52.79 o
   4  -6 -15      10332.94       9849.20        49.80 o
  -4   6  14        476.56        384.29        33.88 o
   4  -6 -13       1148.01        947.79        35.19 o
   4  -6 -12        526.41        571.73        33.68 o
   4  -6 -11        783.82        620.71        33.20 o
  -4   6  10        243.87        331.73        40.83 o
  -4   6   9       5260.80       5156.23        49.90 o
  -4   6   8        758.16        681.74        33.01 o
   4  -6  -7      16375.38      15339.90        51.25 o
   4  -6  -6      10500.11       9952.17        43.11 o
   4  -6  -5      12113.12      11194.19        43.40 o
  -4   6   4       1565.02       1436.10        36.14 o
  -4   6   4       1963.30       1984.98        32.38 o
  -4   6   3       5527.60       6121.55        43.82 o
   4  -6  -3       9308.76       9295.77        34.58 o
  -4   6   2       1427.17       1253.48        27.76 o
   4  -6  -2       2060.24       1854.49        26.55 o
   4  -6  -1        200.26        282.25        16.53 o
  -4   6   1       1541.08       1607.27        49.03 o
  -4   6   0       2105.70       2092.90        19.69 o
   4  -6   0       3849.47       3883.86        29.12 o
  -4   6  -1         39.50         32.88         5.36 o
   4  -6   1       2089.54       1958.94        38.58 o
   4  -6   2       8935.53       8881.21        34.92 o
  -4   6  -3         92.06        139.68        43.47 o
   4  -6   3       4994.48       4747.52        35.14 o
  -4   6  -4      10670.41      10397.02        77.91 o
   4  -6   4      16675.68      16224.95        50.38 o
   4  -6   5       2807.06       2843.18        30.96 o
  -4   6  -6       7788.82       7566.49        48.08 o
  -4   6  -6      12919.03      12363.98        58.63 o
   4  -6   7       2320.79       2312.41        31.07 o
   4  -6   8       7019.04       6587.10        37.75 o
   4  -6   9        505.75        448.34        29.52 o
  -4   6 -10         28.00         27.14         7.40 o
   4  -6  10         58.38         40.81        31.88 o
   4  -6  11        228.19        178.36        15.65 o
   4  -6  11        386.43        401.09        30.82 o
  -4   6 -12        146.34        146.62        19.21 o
  -4   6 -12        626.21        755.36        38.81 o
  -4   6 -13          8.00         -7.06        22.15 o
   4  -6  13        371.02        293.69        38.05 o
   4  -6  14       4677.09       4523.95        41.73 o
  -4   6 -14      11615.08      12158.73       173.66 o
   4  -6  15       1221.10       1246.21        31.94 o
  -4   6 -15       1609.03       1646.70       152.18 o
  -4   6 -16      12473.18      12205.80       197.04 o
  -4   6 -17       1317.66       1357.02       167.96 o
  -4   6 -18       4552.56       4391.86       186.79 o
  -4   6 -19       1553.81       1531.30       187.39 o
  -4   6 -20        814.63        673.66       194.03 o
  -4   6 -21        713.51        473.29       205.66 o
  -4   6 -22        222.01         61.70       160.53 o
  -4   6 -23        367.48        515.05       171.93 o
  -4   6 -24        361.52         68.15       172.97 o
  -4   5  26        692.69        626.43       108.28 o
  -4   5  25        372.03        538.08       102.55 o
  -4   5  24        946.36       1076.98       101.05 o
  -4   5  23       1275.73       1517.95       100.10 o
  -4   5  22        571.92        462.05        92.35 o
  -4   5  21       1529.49       1295.21        90.16 o
  -4   5  20        691.08       1020.19        87.30 o
  -4   5  19       3199.26       3140.01        87.64 o
  -4   5  18        201.43        110.76        73.02 o
  -4   5  17       3687.97       3600.64        83.32 o
  -4   5  16        476.59        503.10        69.00 o
  -4   5  15       9146.25       9127.97        64.94 o
  -4   5  14       1326.06       1375.90        33.26 o
  -4   5  13       4183.49       3871.87        36.78 o
   4  -5 -12        966.77        916.41        31.92 o
   4  -5 -11       1120.71        929.81        37.45 o
  -4   5  11       3679.25       3548.46        46.97 o
  -4   5  10       3074.52       2822.56        34.16 o
   4  -5  -9       1570.50       1576.70        41.04 o
  -4   5   8        736.57        549.09        31.73 o
  -4   5   7       2094.27       1850.98        33.41 o
  -4   5   6       7557.11       7085.44        40.78 o
   4  -5  -5       1674.10       1817.52        42.70 o
  -4   5   5       9628.85       9030.40        41.41 o
   4  -5  -4       3935.79       3646.65        33.99 o
   4  -5  -4       3988.15       3777.55        43.17 o
   4  -5  -3       7667.49       8308.16        39.85 o
  -4   5   3      17930.20      18235.79        53.40 o
  -4   5   2       6972.46       7224.65        26.53 o
  -4   5   2       8390.58       7992.69        50.04 o
  -4   5   1         32.80         55.33        16.64 o
   4  -5  -1        166.57        162.06        33.04 o
  -4   5   0       2064.53       1908.90        21.30 o
   4  -5   0       3664.59       3398.33        32.36 o
  -4   5  -1         97.22         94.26         8.37 o
  -4   5  -1        675.58        667.26        29.15 o
  -4   5  -2       4898.19       4848.49        38.78 o
   4  -5   2       8276.51       8060.99        38.26 o
   4  -5   3        466.65        589.33        28.37 o
   4  -5   3        975.94        976.46        29.73 o
  -4   5  -4       5318.94       4931.39        52.63 o
   4  -5   4       8737.52       8255.93        39.67 o
  -4   5  -5         48.25         24.49        37.09 o
   4  -5   5       2085.55       2097.84        33.03 o
  -4   5  -6       5951.22       5712.44        57.83 o
   4  -5   6       7571.61       6926.77        33.87 o
   4  -5   7       1768.04       1801.37        27.89 o
  -4   5  -8       4683.15       4529.35        57.72 o
   4  -5   8       7197.93       7121.10        39.82 o
   4  -5   9        630.60        569.60        12.62 o
   4  -5   9        958.17        884.69        31.38 o
  -4   5 -10       3000.96       2971.86        21.61 o
   4  -5  10       4559.19       4726.75        37.85 o
  -4   5 -11        316.96        315.20        18.99 o
  -4   5 -11        319.97        343.47        35.73 o
   4  -5  12       1333.80       1545.14        33.93 o
  -4   5 -12       3025.53       2703.01        32.25 o
  -4   5 -13       1651.25       1695.77        79.29 o
  -4   5 -13       1842.96       1798.50        26.97 o
   4  -5  14        860.05        822.14        25.73 o
  -4   5 -14       2316.40       2086.34        40.07 o
  -4   5 -15       1810.20       2179.95       145.29 o
  -4   5 -16       6421.84       6247.06       169.21 o
  -4   5 -17       1448.42       1833.34       161.15 o
  -4   5 -18       2455.60       2640.09       172.30 o
  -4   5 -19       1064.09       1162.18       182.25 o
  -4   5 -20       1757.86       1986.70       190.83 o
  -4   5 -21       1720.70       1848.21       201.75 o
  -4   5 -22        104.53         73.84       158.87 o
   4  -5  23        497.38        819.42        73.63 o
  -4   5 -24         29.71        142.16       167.99 o
  -4   4  27        667.27        845.37       117.40 o
  -4   4  26        301.22        321.44       110.20 o
  -4   4  25       3157.16       3235.66       116.37 o
  -4   4  24        773.41       1091.12       102.09 o
  -4   4  23       3640.53       3650.06       109.05 o
  -4   4  22        758.55        783.82        93.61 o
  -4   4  21       3910.45       3861.77       102.00 o
  -4   4  20        152.73         90.63        85.53 o
  -4   4  19       3616.30       3800.93        90.73 o
  -4   4  18       4343.41       4392.84        90.89 o
  -4   4  17       3182.32       3314.31        83.76 o
  -4   4  16       4290.41       4261.04        82.00 o
  -4   4  15       2505.55       2666.70        72.83 o
  -4   4  14       1034.44       1098.56        64.67 o
  -4   4  13       6249.86       6277.32        54.63 o
   4  -4 -12        828.50        781.88        27.77 o
   4  -4 -11      10266.91       9933.36        40.28 o
   4  -4 -10       3261.53       2867.35        38.41 o
   4  -4 -10       4027.80       3809.11        46.25 o
  -4   4   9       7197.42       7113.99        37.22 o
  -4   4   8       6836.18       6304.51        41.26 o
  -4   4   7       7857.57       7788.05        42.38 o
  -4   4   6      31377.06      30996.98        49.16 o
  -4   4   5       3793.09       4023.57        58.75 o
   4  -4  -5       4737.52       4723.56        31.10 o
  -4   4   4      12969.16      13711.10        81.14 o
  -4   4   4      21360.78      21369.93        45.54 o
   4  -4  -3        619.93        574.00        17.62 o
   4  -4  -2        316.70        264.78        18.93 o
  -4   4   2        378.46        362.28        33.55 o
   4  -4  -1       2341.10       2621.54        22.55 o
  -4   4   1       7065.27       7139.54        44.00 o
  -4   4   0       4914.96       5001.48        31.50 o
   4  -4   0       6184.62       6112.27        43.10 o
  -4   4  -1       2017.04       2170.17        21.06 o
  -4   4  -1       7590.59       8014.65        47.88 o
  -4   4  -2       4747.75       4535.85        18.87 o
  -4   4  -2       7960.44       7550.33        46.54 o
  -4   4  -3       1572.22       1568.13        23.22 o
  -4   4  -4       3841.86       3850.69        44.05 o
   4  -4   4      11951.86      11407.29        34.10 o
  -4   4  -5       3545.41       3136.07        42.51 o
   4  -4   5       3555.06       3335.44        28.56 o
  -4   4  -6       9592.04       9736.53        58.37 o
   4  -4   6      24673.60      24506.32        48.85 o
  -4   4  -7       3225.40       2768.86        17.68 o
   4  -4   7       3309.73       3161.00        32.47 o
  -4   4  -8       4409.78       4259.69        21.27 o
   4  -4   8      11456.15      11468.26        43.68 o
  -4   4  -9       1404.80       1525.91        18.24 o
   4  -4   9       1741.64       1838.54        37.80 o
  -4   4 -10       4643.47       4888.32        27.23 o
   4  -4  10       8231.28       8305.05        49.31 o
  -4   4 -11         32.32         29.22        40.64 o
   4  -4  11        502.65        444.69        22.50 o
  -4   4 -12       1626.12       1177.23        53.43 o
  -4   4 -12       3458.74       3167.85        37.27 o
  -4   4 -13        572.08        396.98        55.62 o
  -4   4 -13        937.15        780.88        35.64 o
  -4   4 -14        235.41        117.42        54.32 o
  -4   4 -14       3370.46       3019.47        43.12 o
  -4   4 -15      10169.36       8717.14        57.02 o
  -4   4 -16       2727.61       2648.80       150.71 o
  -4   4 -17       3899.37       4624.63       167.17 o
  -4   4 -18       2906.77       3509.62       173.91 o
  -4   4 -19       1889.65       2353.03       173.79 o
  -4   4 -20       1723.22       1480.63       184.03 o
  -4   4 -21        643.15        192.95       199.79 o
  -4   4 -22       1204.93       1008.64       155.25 o
  -4   4 -23         78.01          9.96       159.59 o
   4  -4  24        845.52       1127.72        78.95 o
  -4   4 -25       1922.42       1798.78       174.82 o
  -4   3  27       1859.46       1156.71       126.26 o
  -4   3  26        122.36        -80.34       111.93 o
  -4   3  25       2216.04       2336.56       115.24 o
  -4   3  24        681.41        691.43       104.41 o
  -4   3  23       4108.20       4233.80       112.69 o
  -4   3  22        627.08        831.58        94.83 o
  -4   3  21       1837.67       1890.39        96.57 o
  -4   3  20        450.58        400.62        86.49 o
  -4   3  19       1890.55       1893.89        87.83 o
  -4   3  18        650.95        463.59        78.97 o
  -4   3  17       1479.75       1537.05        79.93 o
  -4   3  16       2335.96       2065.85        77.84 o
  -4   3  15       2873.58       2946.07        75.34 o
  -4   3  14       7258.50       7007.41        85.02 o
  -4   3  13       5469.84       5415.79        74.60 o
  -4   3  12       2452.97       2248.84        63.75 o
  -4   3  11       2432.03       2456.25        60.58 o
   4  -3 -10       2877.58       2730.60        28.98 o
   4  -3  -9       3351.26       3537.22        28.37 o
  -4   3   8       6531.77       6044.95        29.63 o
   4  -3  -7        321.06        481.12        40.06 o
   4  -3  -7       4158.62       4382.09        35.79 o
   4  -3  -6      21598.71      21794.95        47.29 o
   4  -3  -5        803.09        796.49        24.61 o
  -4   3   4       3202.10       2899.57        46.01 o
   4  -3  -4       8037.44       7332.24        37.70 o
  -4   3   3       2299.31       2286.65        25.65 o
   4  -3  -3       2687.32       2500.88        59.34 o
  -4   3   2       8474.41       8690.81        61.62 o
   4  -3  -2      15286.14      15133.91        45.18 o
  -4   3   1       1863.18       1811.21        21.50 o
   4  -3  -1       1928.79       1908.88        52.65 o
  -4   3   0       2437.31       2091.58        24.26 o
   4  -3   0       3602.51       2960.70        32.47 o
  -4   3  -1         27.19        100.38        15.54 o
   4  -3   2       4275.79       4197.53        23.18 o
   4  -3   2       7193.50       6697.02        33.63 o
   4  -3   3        928.86        776.66        13.29 o
  -4   3  -3        987.23       1053.75        28.21 o
   4  -3   4       3668.07       3629.58        16.47 o
  -4   3  -4       8696.38       8558.47        38.02 o
   4  -3   5       2162.84       2171.81        14.22 o
   4  -3   5       2633.85       2552.86        27.40 o
   4  -3   6      12395.14      13033.64        35.14 o
   4  -3   6      26321.75      27815.28        36.27 o
   4  -3   7       6558.85       7022.59        24.01 o
   4  -3   7       6701.82       7226.53        31.85 o
  -4   3  -8       3128.56       3109.31        25.94 o
  -4   3  -8       6380.25       6048.88        26.66 o
  -4   3  -9       4770.61       4769.57        25.06 o
  -4   3  -9       7409.59       7632.12        46.51 o
  -4   3 -10        269.39        204.06        28.21 o
  -4   3 -10       2689.10       2252.50        26.97 o
  -4   3 -11       2951.13       2680.83        38.04 o
  -4   3 -11       3221.59       3014.09        35.49 o
  -4   3 -12       1118.24        983.29        36.09 o
  -4   3 -12       2887.22       2794.85        37.92 o
  -4   3 -13       2087.26       1775.02        42.68 o
  -4   3 -13       2365.26       2166.69        39.94 o
  -4   3 -14        145.79         85.52        35.59 o
  -4   3 -14        964.06        842.49        39.96 o
  -4   3 -15       3880.13       3608.77        48.27 o
  -4   3 -16       3582.73       1571.55        55.06 o
  -4   3 -17       2473.93       2882.16       154.28 o
  -4   3 -18       1914.37       2178.12       160.84 o
  -4   3 -19       3779.42       4050.32       176.74 o
  -4   3 -20        423.68        621.51       172.63 o
  -4   3 -21       4278.41       4077.49       201.20 o
  -4   3 -22        720.70       1072.74       147.83 o
  -4   3 -23       2031.23       2107.95       162.13 o
   4  -3  24        119.16         87.12        77.06 o
   4  -3  25       1332.47       1312.88        81.70 o
   4  -3  26        245.55        299.24        87.29 o
  -4   2  26        125.66         46.43       119.40 o
[truncated: 580,212 more chars]
