# Supplementary material for: Crystal structure of bromido­nitro­syl­bis(tri­phenyl­phosphane-κP)nickel(II)
Source: Acta Crystallogr E Crystallogr Commun. 2015 Mar 18;71(Pt 4):m87–8. doi: 10.1107/S2056989015004703 (PMC4438846; doi:10.1107/S2056989015004703)
Supplement: Supplementary file 3 [file e-71-00m87-Isup3.mol]

I
  --CCDC--022715    3D                              

144154  0  0  0  0  0  0  0  0999 V2000
    6.7736    5.6248    9.0857 C      0
    5.8170    4.6249    9.1012 C      0
    5.2666    4.4849    8.3404 H      0
    5.6566    3.8265   10.2236 C      0
    4.9997    3.1386   10.2170 H      0
    6.4304    4.0129   11.3372 C      0
    6.3050    3.4708   12.1069 H      0
    7.4075    5.0121   11.3261 C      0
    7.9663    5.1355   12.0847 H      0
    7.5683    5.8280   10.2103 C      0
    8.2176    6.5203   10.2170 H      0
    8.6311    7.2739    7.6150 C      0
    9.6375    6.3224    7.6771 C      0
    9.4209    5.4187    7.8723 H      0
   10.9579    6.6815    7.4598 C      0
   11.6411    6.0236    7.5041 H      0
   11.2818    7.9954    7.1736 C      0
   12.1842    8.2379    7.0050 H      0
   10.2820    8.9573    7.1359 C      0
   10.5068    9.8632    6.9607 H      0
    8.9625    8.6096    7.3511 C      0
    8.2831    9.2714    7.3200 H      0
    5.8619    8.1329    8.0099 C      0
    5.3551    8.3476    9.2787 C      0
    5.5445    7.7335    9.9774 H      0
    4.5642    9.4708    9.5271 C      0
    4.2060    9.6169   10.3944 H      0
    4.3014   10.3660    8.5223 C      0
    3.7720   11.1330    8.7042 H      0
    4.7948   10.1671    7.2513 C      0
    4.6009   10.7865    6.5570 H      0
    5.5830    9.0408    6.9939 C      0
    5.9304    8.8954    6.1222 H      0
    5.9881    8.1219    3.4471 C      0
    4.6514    8.2868    3.7443 C      0
    4.1432    7.5401    4.0393 H      0
    4.0353    9.5165    3.6201 C      0
    3.1087    9.6135    3.8042 H      0
    4.7914   10.6108    3.2230 C      0
    4.3867   11.4685    3.1565 H      0
    6.1086   10.4605    2.9324 C      0
    6.6155   11.2156    2.6596 H      0
    6.7255    9.2230    3.0300 C      0
    7.6457    9.1284    2.8104 H      0
    8.4266    6.6054    3.0988 C      0
    8.7976    6.4445    1.7768 C      0
    8.1271    6.2944    1.1224 H      0
   10.1249    6.4994    1.3886 C      0
   10.3604    6.3778    0.4769 H      0
   11.1114    6.7336    2.3424 C      0
   12.0251    6.7665    2.0851 H      0
   10.7508    6.9186    3.6755 C      0
   11.4183    7.0979    4.3277 H      0
    9.4206    6.8407    4.0504 C      0
    9.1824    6.9480    4.9643 H      0
    5.8712    5.4561    2.4067 C      0
    5.7605    4.0792    2.6308 C      0
    6.1268    3.6905    3.4160 H      0
    5.1071    3.2863    1.6903 C      0
    5.0309    2.3497    1.8344 H      0
    4.5711    3.8530    0.5523 C      0
    4.1197    3.3107   -0.0821 H      0
    4.6932    5.2127    0.3394 C      0
    4.3353    5.6039   -0.4481 H      0
    5.3337    6.0073    1.2732 C      0
    5.4029    6.9435    1.1268 H      0
    4.1583    5.1541    5.7475 Br     0
    7.7406    4.3252    5.6697 N      0
    6.5256    5.5201    5.7138 Ni     0
    8.8351    4.0279    5.5211 O      0
    6.9050    6.6813    7.6095 P      0
    6.7125    6.4658    3.6882 P      0
    9.2229   13.0396    9.1345 C      0
   10.1905   12.0293    9.1256 C      0
   10.7350   11.8970    8.3581 H      0
   10.3513   11.2162   10.2480 C      0
   11.0105   10.5317   10.2525 H      0
    9.5480   11.4139   11.3505 C      0
    9.6485   10.8539   12.1113 H      0
    8.5977   12.4197   11.3593 C      0
    8.0562   12.5553   12.1290 H      0
    8.4390   13.2253   10.2525 C      0
    7.7835   13.9132   10.2591 H      0
    7.4030   14.6820    7.6350 C      0
    6.3888   13.7107    7.7104 C      0
    6.6048   12.8107    7.9256 H      0
    5.0867   14.0692    7.4731 C      0
    4.4031   13.4107    7.5307 H      0
    4.7501   15.3792    7.1492 C      0
    3.8459   15.6089    6.9673 H      0
    5.7295   16.3349    7.0938 C      0
    5.5034   17.2328    6.8830 H      0
    7.0527   15.9936    7.3444 C      0
    7.7243   16.6651    7.3178 H      0
   10.1459   15.5361    8.0520 C      0
   10.4347   16.4623    7.0472 C      0
   10.0982   16.3216    6.1688 H      0
   11.1962   17.5702    7.3089 C      0
   11.3557   18.2089    6.6235 H      0
   11.7347   17.7620    8.5733 C      0
   12.2822   18.5168    8.7530 H      0
   11.4647   16.8409    9.5737 C      0
   11.8179   16.9774   10.4454 H      0
   10.6922   15.7268    9.3186 C      0
   10.5319   15.0914   10.0062 H      0
    7.6507   14.0356    3.0944 C      0
    6.6244   14.2382    4.0127 C      0
    6.8219   14.3136    4.9377 H      0
    5.3273   14.3304    3.5779 C      0
    4.6302   14.4647    4.2101 H      0
    5.0230   14.2347    2.2492 C      0
    4.1194   14.3037    1.9631 H      0
    6.0286   14.0364    1.3220 C      0
    5.8169   13.9645    0.3993 H      0
    7.3454   13.9440    1.7391 C      0
    8.0393   13.8193    1.1024 H      0
   10.1431   12.8330    2.4666 C      0
   10.0427   11.4436    2.5731 C      0
    9.6015   11.0617    3.3228 H      0
   10.5769   10.6184    1.6015 C      0
   10.4792    9.6763    1.6747 H      0
   11.2531   11.1599    0.5279 C      0
   11.6283   10.5906   -0.1331 H      0
   11.3826   12.5393    0.4148 C      0
   11.8544   12.9117   -0.3216 H      0
   10.8289   13.3686    1.3686 C      0
   10.9130   14.3108    1.2799 H      0
   10.1274   15.4948    3.4848 C      0
    9.4771   16.5620    2.9058 C      0
    8.5764   16.4645    2.6219 H      0
   10.1279   17.7847    2.7350 C      0
    9.6828   18.5075    2.3091 H      0
   11.4214   17.9391    3.1942 C      0
   11.8655   18.7722    3.0899 H      0
   12.0628   16.8908    3.7953 C      0
   12.9484   17.0044    4.1192 H      0
   11.4355   15.6698    3.9351 C      0
   11.8965   14.9452    4.3432 H      0
   11.8699   12.4805    5.7728 Br     0
    8.2930   11.7594    5.7362 N      0
    9.5092   12.9136    5.7553 Ni     0
    7.1761   11.4623    5.6453 O      0
    9.1191   14.0922    7.6459 P      0
    9.3598   13.8677    3.7330 P      0
  1  2  1
  1 10  1
  1 71  1
  2  3  1
  2  4  1
  4  5  1
  4  6  1
  6  7  1
  6  8  1
  8  9  1
  8 10  1
 10 11  1
 12 13  1
 12 21  1
 12 71  1
 13 14  1
 13 15  1
 15 16  1
 15 17  1
 17 18  1
 17 19  1
 19 20  1
 19 21  1
 21 22  1
 23 24  1
 23 32  1
 23 71  1
 24 25  1
 24 26  1
 26 27  1
 26 28  1
 28 29  1
 28 30  1
 30 31  1
 30 32  1
 32 33  1
 34 35  1
 34 43  1
 34 72  1
 35 36  1
 35 37  1
 37 38  1
 37 39  1
 39 40  1
 39 41  1
 41 42  1
 41 43  1
 43 44  1
 45 46  1
 45 54  1
 45 72  1
 46 47  1
 46 48  1
 48 49  1
 48 50  1
 50 51  1
 50 52  1
 52 53  1
 52 54  1
 54 55  1
 56 57  1
 56 65  1
 56 72  1
 57 58  1
 57 59  1
 59 60  1
 59 61  1
 61 62  1
 61 63  1
 63 64  1
 63 65  1
 65 66  1
 67 69  1
 68 69  1
 68 70  1
 69 71  1
 69 72  1
 73 74  1
 73 82  1
 73143  1
 74 75  1
 74 76  1
 76 77  1
 76 78  1
 78 79  1
 78 80  1
 80 81  1
 80 82  1
 82 83  1
 84 85  1
 84 93  1
 84143  1
 85 86  1
 85 87  1
 87 88  1
 87 89  1
 89 90  1
 89 91  1
 91 92  1
 91 93  1
 93 94  1
 95 96  1
 95104  1
 95143  1
 96 97  1
 96 98  1
 98 99  1
 98100  1
100101  1
100102  1
102103  1
102104  1
104105  1
106107  1
106115  1
106144  1
107108  1
107109  1
109110  1
109111  1
111112  1
111113  1
113114  1
113115  1
115116  1
117118  1
117126  1
117144  1
118119  1
118120  1
120121  1
120122  1
122123  1
122124  1
124125  1
124126  1
126127  1
128129  1
128137  1
128144  1
129130  1
129131  1
131132  1
131133  1
133134  1
133135  1
135136  1
135137  1
137138  1
139141  1
140141  1
140142  1
141143  1
141144  1
M  END
$$$$
